# Supplementary material for: The role of socio-economic disparities in the relative success and persistence of SARS-CoV-2 variants in New York City in early 2021
Source: PLoS Pathog. 2024 Jun 20;20(6):e1012288. doi: 10.1371/journal.ppat.1012288 (PMC11218943; doi:10.1371/journal.ppat.1012288)
Supplement: S1 Table — (XLSX) [file ppat.1012288.s004.xlsx]

## Sheet: Suppl.Table1
sequence_ID	GISAID_EPI_ISL	BioProject Accession	BioSample Accession	GenBank	collection-date
NY-PRL-201229_00A01	EPI_ISL_984775	PRJNA704697		PP603258	2020-12-26
NY-PRL-201229_00A02	EPI_ISL_984760	PRJNA704697		PP603259	2020-12-24
NY-PRL-201229_00A03	EPI_ISL_984757	PRJNA704697		PP603260	2020-12-23
NY-PRL-201229_00A04	EPI_ISL_984761	PRJNA704697		PP603261	2020-12-24
NY-PRL-201229_00A05	EPI_ISL_984794	PRJNA704697		PP603262	2020-12-26
NY-PRL-201229_00A07	EPI_ISL_984762	PRJNA704697		PP603263	2020-12-24
NY-PRL-201229_00A09	EPI_ISL_984776	PRJNA704697		PP603264	2020-12-26
NY-PRL-201229_00B01	EPI_ISL_984766	PRJNA704697		PP603265	2020-12-26
NY-PRL-201229_00B08	EPI_ISL_984795	PRJNA704697		PP603266	2020-12-26
NY-PRL-201229_00B10	EPI_ISL_984796	PRJNA704697		PP603267	2020-12-26
NY-PRL-201229_00C04	EPI_ISL_984765	PRJNA704697		PP603268	2020-12-26
NY-PRL-201229_00C07	EPI_ISL_984777	PRJNA704697		PP603269	2020-12-26
NY-PRL-201229_00C08	EPI_ISL_984769	PRJNA704697		PP603270	2020-12-26
NY-PRL-201229_00C11	EPI_ISL_984778	PRJNA704697		PP603271	2020-12-26
NY-PRL-201229_00D01	EPI_ISL_984779	PRJNA704697		PP603272	2020-12-26
NY-PRL-201229_00D04	EPI_ISL_984768	PRJNA704697		PP603273	2020-12-26
NY-PRL-201229_00D05	EPI_ISL_984797	PRJNA704697		PP603274	2020-12-26
NY-PRL-201229_00D08	EPI_ISL_984763	PRJNA704697		PP603275	2020-12-26
NY-PRL-201229_00D09	EPI_ISL_984780	PRJNA704697		PP603276	2020-12-26
NY-PRL-201229_00D10	EPI_ISL_984781	PRJNA704697		PP603277	2020-12-26
NY-PRL-201229_00D11	EPI_ISL_984782	PRJNA704697		PP603278	2020-12-26
NY-PRL-201229_00D12	EPI_ISL_984783	PRJNA704697		PP603279	2020-12-26
NY-PRL-201229_00E04	EPI_ISL_984767	PRJNA704697		PP603280	2020-12-26
NY-PRL-201229_00E05	EPI_ISL_984798	PRJNA704697		PP603281	2020-12-26
NY-PRL-201229_00E07	EPI_ISL_984770	PRJNA704697		PP603282	2020-12-26
NY-PRL-201229_00E09	EPI_ISL_984784	PRJNA704697		PP603283	2020-12-26
NY-PRL-201229_00F01	EPI_ISL_984799	PRJNA704697		PP603284	2020-12-26
NY-PRL-201229_00F02	EPI_ISL_984774	PRJNA704697		PP603285	2020-12-26
NY-PRL-201229_00F08	EPI_ISL_984800	PRJNA704697		PP603286	2020-12-26
NY-PRL-201229_00F10	EPI_ISL_984785	PRJNA704697		PP603287	2020-12-26
NY-PRL-201229_00F11	EPI_ISL_984786	PRJNA704697		PP603288	2020-12-26
NY-PRL-201229_00F12	EPI_ISL_984764	PRJNA704697		PP603289	2020-12-26
NY-PRL-201229_00G02	EPI_ISL_984801	PRJNA704697		PP603290	2020-12-26
NY-PRL-201229_00G07	EPI_ISL_984802	PRJNA704697		PP603291	2020-12-26
NY-PRL-201229_00G10	EPI_ISL_984759	PRJNA704697		PP603292	2020-12-24
NY-PRL-201229_00G12	EPI_ISL_984787	PRJNA704697		PP603293	2020-12-26
NY-PRL-201229_00H03	EPI_ISL_984758	PRJNA704697		PP603294	2020-12-24
NY-PRL-201229_00H04	EPI_ISL_984788	PRJNA704697		PP603295	2020-12-26
NY-PRL-201229_00H05	EPI_ISL_984789	PRJNA704697		PP603296	2020-12-26
NY-PRL-201229_00H08	EPI_ISL_984803	PRJNA704697		PP603297	2020-12-26
NY-PRL-201229_00H09	EPI_ISL_984790	PRJNA704697		PP603298	2020-12-26
NY-PRL-201229_00H10	EPI_ISL_984804	PRJNA704697		PP603299	2020-12-26
NY-PRL-201229_00H11	EPI_ISL_984805	PRJNA704697		PP603300	2020-12-26
NY-PRL-201229_01A01	EPI_ISL_984819	PRJNA704697		PP603301	2020-12-27
NY-PRL-201229_01A02	EPI_ISL_984821	PRJNA704697		PP603302	2020-12-27
NY-PRL-201229_01A03	EPI_ISL_984810	PRJNA704697		PP603303	2020-12-27
NY-PRL-201229_01A04	EPI_ISL_984822	PRJNA704697		PP603304	2020-12-27
NY-PRL-201229_01A05	EPI_ISL_984806	PRJNA704697		PP603305	2020-12-26
NY-PRL-201229_01A06	EPI_ISL_984814	PRJNA704697		PP603306	2020-12-27
NY-PRL-201229_01A07	EPI_ISL_984791	PRJNA704697		PP603307	2020-12-26
NY-PRL-201229_01A09	EPI_ISL_984815	PRJNA704697		PP603308	2020-12-27
NY-PRL-201229_01A10	EPI_ISL_984846	PRJNA704697		PP603309	2020-12-27
NY-PRL-201229_01A11	EPI_ISL_984808	PRJNA704697		PP603310	2020-12-27
NY-PRL-201229_01A12	EPI_ISL_984847	PRJNA704697		PP603311	2020-12-27
NY-PRL-201229_01B02	EPI_ISL_984823	PRJNA704697		PP603312	2020-12-27
NY-PRL-201229_01B03	EPI_ISL_984792	PRJNA704697		PP603313	2020-12-26
NY-PRL-201229_01B04	EPI_ISL_984793	PRJNA704697		PP603314	2020-12-26
NY-PRL-201229_01B05	EPI_ISL_984824	PRJNA704697		PP603315	2020-12-27
NY-PRL-201229_01B06	EPI_ISL_984825	PRJNA704697		PP603316	2020-12-27
NY-PRL-201229_01B08	EPI_ISL_984826	PRJNA704697		PP603317	2020-12-27
NY-PRL-201229_01B09	EPI_ISL_984827	PRJNA704697		PP603318	2020-12-27
NY-PRL-201229_01B10	EPI_ISL_984828	PRJNA704697		PP603319	2020-12-27
NY-PRL-201229_01B11	EPI_ISL_984848	PRJNA704697		PP603320	2020-12-27
NY-PRL-201229_01B12	EPI_ISL_984849	PRJNA704697		PP603321	2020-12-27
NY-PRL-201229_01C02	EPI_ISL_984829	PRJNA704697		PP603322	2020-12-27
NY-PRL-201229_01C03	EPI_ISL_984820	PRJNA704697		PP603323	2020-12-27
NY-PRL-201229_01C04	EPI_ISL_984850	PRJNA704697		PP603324	2020-12-27
NY-PRL-201229_01C05	EPI_ISL_984830	PRJNA704697		PP603325	2020-12-27
NY-PRL-201229_01C11	EPI_ISL_984831	PRJNA704697		PP603326	2020-12-27
NY-PRL-201229_01D01	EPI_ISL_984851	PRJNA704697		PP603327	2020-12-27
NY-PRL-201229_01D02	EPI_ISL_984832	PRJNA704697		PP603328	2020-12-27
NY-PRL-201229_01D03	EPI_ISL_984852	PRJNA704697		PP603329	2020-12-27
NY-PRL-201229_01D09	EPI_ISL_984833	PRJNA704697		PP603330	2020-12-27
NY-PRL-201229_01D10	EPI_ISL_984834	PRJNA704697		PP603331	2020-12-27
NY-PRL-201229_01D11	EPI_ISL_984835	PRJNA704697		PP603332	2020-12-27
NY-PRL-201229_01E02	EPI_ISL_984853	PRJNA704697		PP603333	2020-12-27
NY-PRL-201229_01E04	EPI_ISL_984836	PRJNA704697		PP603334	2020-12-27
NY-PRL-201229_01E05	EPI_ISL_984812	PRJNA704697		PP603335	2020-12-27
NY-PRL-201229_01E07	EPI_ISL_984813	PRJNA704697		PP603336	2020-12-27
NY-PRL-201229_01E08	EPI_ISL_984837	PRJNA704697		PP603337	2020-12-27
NY-PRL-201229_01E09	EPI_ISL_984838	PRJNA704697		PP603338	2020-12-27
NY-PRL-201229_01E10	EPI_ISL_984839	PRJNA704697		PP603339	2020-12-27
NY-PRL-201229_01E12	EPI_ISL_984840	PRJNA704697		PP603340	2020-12-27
NY-PRL-201229_01F01	EPI_ISL_984854	PRJNA704697		PP603341	2020-12-27
NY-PRL-201229_01F02	EPI_ISL_984841	PRJNA704697		PP603342	2020-12-27
NY-PRL-201229_01F03	EPI_ISL_984842	PRJNA704697		PP603343	2020-12-27
NY-PRL-201229_01F04	EPI_ISL_984818	PRJNA704697		PP603344	2020-12-27
NY-PRL-201229_01F05	EPI_ISL_984855	PRJNA704697		PP603345	2020-12-27
NY-PRL-201229_01F06	EPI_ISL_984856	PRJNA704697		PP603346	2020-12-27
NY-PRL-201229_01F07	EPI_ISL_984857	PRJNA704697		PP603347	2020-12-27
NY-PRL-201229_01F08	EPI_ISL_984858	PRJNA704697		PP603348	2020-12-27
NY-PRL-201229_01F09	EPI_ISL_984859	PRJNA704697		PP603349	2020-12-27
NY-PRL-201229_01F11	EPI_ISL_984860	PRJNA704697		PP603350	2020-12-27
NY-PRL-201229_01F12	EPI_ISL_984861	PRJNA704697		PP603351	2020-12-27
NY-PRL-201229_01G02	EPI_ISL_984843	PRJNA704697		PP603352	2020-12-27
NY-PRL-201229_01G03	EPI_ISL_984809	PRJNA704697		PP603353	2020-12-27
NY-PRL-201229_01G04	EPI_ISL_984862	PRJNA704697		PP603354	2020-12-27
NY-PRL-201229_01G06	EPI_ISL_984844	PRJNA704697		PP603355	2020-12-27
NY-PRL-201229_01G07	EPI_ISL_984756	PRJNA704697		PP603356	2020-11-30
NY-PRL-201229_01G08	EPI_ISL_984863	PRJNA704697		PP603357	2020-12-27
NY-PRL-201229_01G09	EPI_ISL_984864	PRJNA704697		PP603358	2020-12-27
NY-PRL-201229_01G10	EPI_ISL_984865	PRJNA704697		PP603359	2020-12-27
NY-PRL-201229_01G11	EPI_ISL_984868	PRJNA704697		PP603360	2020-12-28
NY-PRL-201229_01G12	EPI_ISL_984807	PRJNA704697		PP603361	2020-12-27
NY-PRL-201229_01H01	EPI_ISL_984866	PRJNA704697		PP603362	2020-12-27
NY-PRL-201229_01H02	EPI_ISL_984867	PRJNA704697		PP603363	2020-12-27
NY-PRL-201229_01H05	EPI_ISL_984811	PRJNA704697		PP603364	2020-12-27
NY-PRL-201229_01H07	EPI_ISL_984845	PRJNA704697		PP603365	2020-12-27
NY-PRL-210125_00A05	EPI_ISL_984875	PRJNA704697		PP603366	2021-01-14
NY-PRL-210125_00A09	EPI_ISL_984872	PRJNA704697		PP603367	2021-01-13
NY-PRL-210125_00A10	EPI_ISL_984869	PRJNA704697		PP603368	2021-01-13
NY-PRL-210125_00B01	EPI_ISL_984873	PRJNA704697		PP603369	2021-01-13
NY-PRL-210125_00B03	EPI_ISL_984874	PRJNA704697		PP603370	2021-01-13
NY-PRL-210125_00B05	EPI_ISL_984890	PRJNA704697		PP603371	2021-01-18
NY-PRL-210125_00B10	EPI_ISL_984884	PRJNA704697		PP603372	2021-01-18
NY-PRL-210125_00C01	EPI_ISL_984881	PRJNA704697		PP603373	2021-01-18
NY-PRL-210125_00C03	EPI_ISL_984905	PRJNA704697		PP603374	2021-01-19
NY-PRL-210125_00C04	EPI_ISL_984900	PRJNA704697		PP603375	2021-01-19
NY-PRL-210125_00C08	EPI_ISL_984880	PRJNA704697		PP603376	2021-01-18
NY-PRL-210125_00C09	EPI_ISL_984878	PRJNA704697		remove from submission	2021-01-18
NY-PRL-210125_00C10	EPI_ISL_984883	PRJNA704697		PP603377	2021-01-18
NY-PRL-210125_00C12	EPI_ISL_984885	PRJNA704697		PP603378	2021-01-18
NY-PRL-210125_00D03	EPI_ISL_984882	PRJNA704697		PP603379	2021-01-18
NY-PRL-210125_00D04	EPI_ISL_984891	PRJNA704697		PP603380	2021-01-18
NY-PRL-210125_00D05	EPI_ISL_984876	PRJNA704697		PP603381	2021-01-18
NY-PRL-210125_00D10	EPI_ISL_984892	PRJNA704697		PP603382	2021-01-18
NY-PRL-210125_00E06	EPI_ISL_984896	PRJNA704697		PP603383	2021-01-19
NY-PRL-210125_00E07	EPI_ISL_984877	PRJNA704697		PP603384	2021-01-18
NY-PRL-210125_00E10	EPI_ISL_984906	PRJNA704697		PP603385	2021-01-19
NY-PRL-210125_00F01	EPI_ISL_984886	PRJNA704697		PP603386	2021-01-18
NY-PRL-210125_00F02	EPI_ISL_984887	PRJNA704697		PP603387	2021-01-18
NY-PRL-210125_00F04	EPI_ISL_984888	PRJNA704697		PP603388	2021-01-18
NY-PRL-210125_00F06	EPI_ISL_984879	PRJNA704697		PP603389	2021-01-18
NY-PRL-210125_00F11	EPI_ISL_984889	PRJNA704697		PP603390	2021-01-18
NY-PRL-210125_00G07	EPI_ISL_984901	PRJNA704697		PP603391	2021-01-19
NY-PRL-210125_00G09	EPI_ISL_984895	PRJNA704697		PP603392	2021-01-19
NY-PRL-210125_00G12	EPI_ISL_984902	PRJNA704697		PP603393	2021-01-19
NY-PRL-210125_00H03	EPI_ISL_984907	PRJNA704697		PP603394	2021-01-19
NY-PRL-210125_00H06	EPI_ISL_984903	PRJNA704697		PP603395	2021-01-19
NY-PRL-210125_00H07	EPI_ISL_984904	PRJNA704697		PP603396	2021-01-19
NY-PRL-210125_00H10	EPI_ISL_984894	PRJNA704697		PP603397	2021-01-19
NY-PRL-210125_00H11	EPI_ISL_984899	PRJNA704697		PP603398	2021-01-19
NY-PRL-210201_03B02	EPI_ISL_968080	PRJNA704697		PP603399	2021-01-30
NY-PRL-210201_03B04	EPI_ISL_984944	PRJNA704697		PP603400	2021-01-31
NY-PRL-210201_03B05	EPI_ISL_984946	PRJNA704697		PP603401	2021-01-31
NY-PRL-210201_03B11	EPI_ISL_984931	PRJNA704697		PP603402	2021-01-30
NY-PRL-210201_03B12	EPI_ISL_984945	PRJNA704697		PP603403	2021-01-31
NY-PRL-210201_03C03	EPI_ISL_984918	PRJNA704697		PP603404	2021-01-30
NY-PRL-210201_03C06	EPI_ISL_984919	PRJNA704697		PP603405	2021-01-30
NY-PRL-210201_03C12	EPI_ISL_984937	PRJNA704697		PP603406	2021-01-30
NY-PRL-210202_00A04	EPI_ISL_984938	PRJNA704697		PP603407	2021-01-30
NY-PRL-210202_00A05	EPI_ISL_984920	PRJNA704697		PP603408	2021-01-30
NY-PRL-210202_00A10	EPI_ISL_984932	PRJNA704697		PP603409	2021-01-30
NY-PRL-210202_00B12	EPI_ISL_984939	PRJNA704697		PP603410	2021-01-30
NY-PRL-210202_00C01	EPI_ISL_984921	PRJNA704697		PP603411	2021-01-30
NY-PRL-210202_00C02	EPI_ISL_984923	PRJNA704697		PP603412	2021-01-30
NY-PRL-210202_00C06	EPI_ISL_984933	PRJNA704697		PP603413	2021-01-30
NY-PRL-210202_00C08	EPI_ISL_984940	PRJNA704697		PP603414	2021-01-30
NY-PRL-210202_00C10	EPI_ISL_984926	PRJNA704697		PP603415	2021-01-30
NY-PRL-210202_00D01	EPI_ISL_984941	PRJNA704697		PP603416	2021-01-30
NY-PRL-210202_00D02	EPI_ISL_984934	PRJNA704697		PP603417	2021-01-30
NY-PRL-210202_00D03	EPI_ISL_984917	PRJNA704697		PP603418	2021-01-30
NY-PRL-210202_00D06	EPI_ISL_984942	PRJNA704697		PP603419	2021-01-30
NY-PRL-210202_00D08	EPI_ISL_984924	PRJNA704697		PP603420	2021-01-30
NY-PRL-210202_00D10	EPI_ISL_984925	PRJNA704697		remove from submission	2021-01-30
NY-PRL-210202_00E02	EPI_ISL_984913	PRJNA704697		PP603421	2021-01-29
NY-PRL-210202_00E03	EPI_ISL_984914	PRJNA704697		PP603422	2021-01-29
NY-PRL-210202_00E06	EPI_ISL_984912	PRJNA704697		PP603423	2021-01-29
NY-PRL-210202_00E07	EPI_ISL_984935	PRJNA704697		PP603424	2021-01-30
NY-PRL-210202_00E08	EPI_ISL_984936	PRJNA704697		PP603425	2021-01-30
NY-PRL-210202_00F06	EPI_ISL_984915	PRJNA704697		PP603426	2021-01-29
NY-PRL-210202_00F07	EPI_ISL_984916	PRJNA704697		PP603427	2021-01-29
NY-PRL-210202_00G01	EPI_ISL_984910	PRJNA704697		PP603428	2021-01-28
NY-PRL-210202_00H02	EPI_ISL_984911	PRJNA704697		PP603429	2021-01-29
NY-PRL-210202_00H06	EPI_ISL_984908	PRJNA704697		PP603430	2021-01-28
NY-PRL-210202_00H10	EPI_ISL_984909	PRJNA704697		PP603431	2021-01-28
NY-PRL-210202_02A02	EPI_ISL_994802	PRJNA704697		PP603432	2021-01-28
NY-PRL-210202_02A07	EPI_ISL_994805	PRJNA704697		PP603433	2021-01-29
NY-PRL-210202_02A08	EPI_ISL_994806	PRJNA704697		PP603434	2021-01-29
NY-PRL-210202_02A09	EPI_ISL_994807	PRJNA704697		PP603435	2021-01-29
NY-PRL-210202_02A11	EPI_ISL_994808	PRJNA704697		PP603436	2021-01-30
NY-PRL-210202_02B08	EPI_ISL_994809	PRJNA704697		PP603437	2021-01-30
NY-PRL-210202_02B09	EPI_ISL_994810	PRJNA704697		PP603438	2021-01-30
NY-PRL-210202_02B10	EPI_ISL_994811	PRJNA704697		PP603439	2021-01-30
NY-PRL-210202_02B12	EPI_ISL_994812	PRJNA704697		PP603440	2021-01-29
NY-PRL-210202_02C02	EPI_ISL_994813	PRJNA704697		PP603441	2021-01-30
NY-PRL-210202_02C03	EPI_ISL_994814	PRJNA704697		PP603442	2021-01-30
NY-PRL-210202_02C06	EPI_ISL_994815	PRJNA704697		PP603443	2021-01-30
NY-PRL-210202_02C09	EPI_ISL_994816	PRJNA704697		PP603444	2021-01-29
NY-PRL-210202_02C12	EPI_ISL_994817	PRJNA704697		PP603445	2021-01-29
NY-PRL-210202_02D01	EPI_ISL_994818	PRJNA704697		PP603446	2021-01-29
NY-PRL-210202_02D03	EPI_ISL_994820	PRJNA704697		PP603447	2021-01-29
NY-PRL-210202_02D04	EPI_ISL_994821	PRJNA704697		PP603448	2021-01-30
NY-PRL-210202_02D05	EPI_ISL_994822	PRJNA704697		PP603449	2021-01-29
NY-PRL-210202_02D06	EPI_ISL_994823	PRJNA704697		PP603450	2021-01-29
NY-PRL-210202_02D09	EPI_ISL_994824	PRJNA704697		PP603451	2021-01-30
NY-PRL-210202_02D11	EPI_ISL_994825	PRJNA704697		PP603452	2021-01-30
NY-PRL-210202_02E02	EPI_ISL_994827	PRJNA704697		PP603453	2021-01-29
NY-PRL-210202_02E03	EPI_ISL_994828	PRJNA704697		PP603454	2021-01-29
NY-PRL-210202_02E04	EPI_ISL_994829	PRJNA704697		PP603455	2021-01-30
NY-PRL-210202_02E06	EPI_ISL_994831	PRJNA704697		PP603456	2021-01-30
NY-PRL-210202_02E07	EPI_ISL_994832	PRJNA704697		PP603457	2021-01-30
NY-PRL-210202_02E08	EPI_ISL_994833	PRJNA704697		PP603458	2021-01-30
NY-PRL-210202_02E09	EPI_ISL_994834	PRJNA704697		PP603459	2021-01-30
NY-PRL-210202_02F09	EPI_ISL_994836	PRJNA704697		PP603460	2021-01-29
NY-PRL-210202_02G04	EPI_ISL_4096463	PRJNA704697		PP603461	2021-01-29
NY-PRL-210202_02G12	EPI_ISL_994837	PRJNA704697		PP603462	2021-01-31
NY-PRL-210202_02H12	EPI_ISL_994842	PRJNA704697		PP603463	2021-01-30
NY-PRL-210203_01A08	EPI_ISL_994843	PRJNA704697		PP603464	2021-01-30
NY-PRL-210203_01A10	EPI_ISL_994845	PRJNA704697		PP603465	2021-01-30
NY-PRL-210203_01B01	EPI_ISL_994846	PRJNA704697		PP603466	2021-01-30
NY-PRL-210203_01B03	EPI_ISL_994847	PRJNA704697		PP603467	2021-01-30
NY-PRL-210203_01C11	EPI_ISL_994849	PRJNA704697		PP603468	2021-01-30
NY-PRL-210203_01C12	EPI_ISL_994850	PRJNA704697		PP603469	2021-01-30
NY-PRL-210203_01D03	EPI_ISL_994851	PRJNA704697		PP603470	2021-01-30
NY-PRL-210203_01D09	EPI_ISL_994852	PRJNA704697		PP603471	2021-01-30
NY-PRL-210203_01E02	EPI_ISL_994854	PRJNA704697		PP603472	2021-01-31
NY-PRL-210203_01E08	EPI_ISL_994855	PRJNA704697		PP603473	2021-01-31
NY-PRL-210203_01E12	EPI_ISL_994856	PRJNA704697		PP603474	2021-01-31
NY-PRL-210203_01F04	EPI_ISL_994857	PRJNA704697		PP603475	2021-01-31
NY-PRL-210203_01F07	EPI_ISL_994858	PRJNA704697		PP603476	2021-01-31
NY-PRL-210203_01F08	EPI_ISL_994859	PRJNA704697		PP603477	2021-01-31
NY-PRL-210203_01F09	EPI_ISL_994860	PRJNA704697		PP603478	2021-01-31
NY-PRL-210203_01F10	EPI_ISL_994861	PRJNA704697		PP603479	2021-01-31
NY-PRL-210203_01G02	EPI_ISL_994862	PRJNA704697		PP603480	2021-01-31
NY-PRL-210203_01G03	EPI_ISL_994863	PRJNA704697		PP603481	2021-01-31
NY-PRL-210203_01G04	EPI_ISL_994864	PRJNA704697		PP603482	2021-01-31
NY-PRL-210203_01G07	EPI_ISL_994865	PRJNA704697		PP603483	2021-01-31
NY-PRL-210203_01G10	EPI_ISL_994866	PRJNA704697		PP603484	2021-01-31
NY-PRL-210203_01H01	EPI_ISL_994867	PRJNA704697		PP603485	2021-01-31
NY-PRL-210203_01H02	EPI_ISL_994868	PRJNA704697		PP603486	2021-01-31
NY-PRL-210203_01H07	EPI_ISL_994869	PRJNA704697		PP603487	2021-01-31
NY-PRL-210205_00B01	EPI_ISL_994871	PRJNA704697	SAMN20961037	PP603488	2021-02-03
NY-PRL-210205_00B11	EPI_ISL_994873	PRJNA704697		PP603489	2021-02-02
NY-PRL-210205_00B12	EPI_ISL_994874	PRJNA704697		PP603490	2021-02-02
NY-PRL-210205_00C02	EPI_ISL_994875	PRJNA704697		PP603491	2021-02-02
NY-PRL-210205_00D02	EPI_ISL_994877	PRJNA704697	SAMN20961038	PP603492	2021-02-02
NY-PRL-210205_00D04	EPI_ISL_994878	PRJNA704697	SAMN20961039	PP603493	2021-02-02
NY-PRL-210205_00D08	EPI_ISL_2965363	PRJNA704697		remove from submission	2021-02-02
NY-PRL-210205_00F04	EPI_ISL_994881	PRJNA704697		PP603494	2021-02-02
NY-PRL-210205_00F05	EPI_ISL_994882	PRJNA704697		PP603495	2021-02-02
NY-PRL-210205_00G03	EPI_ISL_994885	PRJNA704697	SAMN20961040	PP603496	2021-02-02
NY-PRL-210205_00G06	EPI_ISL_994887	PRJNA704697	SAMN20961041	PP603497	2021-02-02
NY-PRL-210205_00G07	EPI_ISL_994888	PRJNA704697		PP603498	2021-02-01
NY-PRL-210205_00G08	EPI_ISL_994889	PRJNA704697		PP603499	2021-02-02
NY-PRL-210205_00H03	EPI_ISL_2965490	PRJNA704697		PP603500	2021-02-03
NY-PRL-210205_00H09	EPI_ISL_994891	PRJNA704697	SAMN20961042	PP603501	2021-02-03
NY-PRL-210205_00H12	EPI_ISL_994892	PRJNA704697		PP603502	2021-02-03
NY-PRL-210205_03B05	EPI_ISL_994893	PRJNA704697	SAMN20961043	PP603503	2021-02-03
NY-PRL-210205_03B06	EPI_ISL_994894	PRJNA704697	SAMN20961044	PP603504	2021-02-03
NY-PRL-210205_03C04	EPI_ISL_994897	PRJNA704697	SAMN20961047	PP603505	2021-02-02
NY-PRL-210205_03E02	EPI_ISL_994899	PRJNA704697	SAMN20961049	PP603506	2021-02-02
NY-PRL-210205_03E06	EPI_ISL_994901	PRJNA704697	SAMN20961051	PP603507	2021-02-03
NY-PRL-210205_03F05	EPI_ISL_994902	PRJNA704697	SAMN20961052	PP603508	2021-02-02
NY-PRL-210205_03G04	EPI_ISL_994904	PRJNA704697	SAMN20961054	PP603509	2021-02-03
NY-PRL-210205_03G06	EPI_ISL_994905	PRJNA704697	SAMN20961055	PP603510	2021-02-03
NY-PRL-210205_03H09	EPI_ISL_994907	PRJNA704697	SAMN20961057	PP603511	2021-02-03
NY-PRL-210205_06A01	EPI_ISL_994908	PRJNA704697	SAMN20961058	PP603512	2021-02-03
NY-PRL-210205_06A04	EPI_ISL_994909	PRJNA704697	SAMN20961059	PP603513	2021-02-03
NY-PRL-210205_06A05	EPI_ISL_994910	PRJNA704697	SAMN20961060	PP603514	2021-02-03
NY-PRL-210205_06B03	EPI_ISL_994912	PRJNA704697	SAMN20961062	PP603515	2021-02-03
NY-PRL-210205_06B04	EPI_ISL_994913	PRJNA704697	SAMN20961063	PP603516	2021-02-03
NY-PRL-210205_06B09	EPI_ISL_994914	PRJNA704697	SAMN20961064	PP603517	2021-02-03
NY-PRL-210205_06B10	EPI_ISL_994915	PRJNA704697	SAMN20961065	PP603518	2021-02-03
NY-PRL-210205_06B11	EPI_ISL_994916	PRJNA704697	SAMN20961066	PP603519	2021-02-03
NY-PRL-210205_06C02	EPI_ISL_994917	PRJNA704697	SAMN20961067	PP603520	2021-02-03
NY-PRL-210205_06C09	EPI_ISL_994919	PRJNA704697	SAMN20961069	PP603521	2021-02-03
NY-PRL-210205_06D04	EPI_ISL_994920	PRJNA704697	SAMN20961070	PP603522	2021-02-02
NY-PRL-210205_06D09	EPI_ISL_994921	PRJNA704697	SAMN20961071	PP603523	2021-02-02
NY-PRL-210205_06D10	EPI_ISL_994922	PRJNA704697	SAMN20961072	PP603524	2021-02-02
NY-PRL-210205_06E05	EPI_ISL_2965265	PRJNA704697	SAMN22977649	PP603525	2021-02-03
NY-PRL-210205_06E10	EPI_ISL_994923	PRJNA704697	SAMN20961073	PP603526	2021-02-03
NY-PRL-210205_06F03	EPI_ISL_994924	PRJNA704697	SAMN20961074	PP603527	2021-02-03
NY-PRL-210205_06F05	EPI_ISL_994925	PRJNA704697	SAMN20961075	PP603528	2021-02-03
NY-PRL-210205_06F08	EPI_ISL_994926	PRJNA704697	SAMN20961076	PP603529	2021-02-03
NY-PRL-210205_06F11	EPI_ISL_994927	PRJNA704697	SAMN20961077	PP603530	2021-02-03
NY-PRL-210205_06H02	EPI_ISL_994932	PRJNA704697	SAMN20961082	PP603531	2021-02-03
NY-PRL-210205_06H03	EPI_ISL_994933	PRJNA704697	SAMN20961083	PP603532	2021-02-03
NY-PRL-210205_06H05	EPI_ISL_994934	PRJNA704697	SAMN20961084	PP603533	2021-02-03
NY-PRL-210205_06H06	EPI_ISL_994935	PRJNA704697	SAMN20961085	PP603534	2021-02-03
NY-PRL-210205_06H10	EPI_ISL_994936	PRJNA704697	SAMN20961086	PP603535	2021-02-03
NY-PRL-210205_06H11	EPI_ISL_994937	PRJNA704697	SAMN20961087	PP603536	2021-02-03
NY-PRL-210205_06H12	EPI_ISL_994938	PRJNA704697	SAMN20961088	PP603537	2021-02-03
NY-PRL-210205_08A09	EPI_ISL_2965455	PRJNA704697	SAMN22977650	PP603538	2021-02-03
NY-PRL-210205_08A11	EPI_ISL_1041213	PRJNA704697	SAMN20961089	PP603539	2021-02-03
NY-PRL-210205_08B04	EPI_ISL_1041214	PRJNA704697	SAMN20961090	PP603540	2021-02-03
NY-PRL-210205_08B05	EPI_ISL_1041215	PRJNA704697	SAMN20961091	PP603541	2021-02-03
NY-PRL-210205_08B12	EPI_ISL_1041216	PRJNA704697	SAMN20961092	PP603542	2021-02-03
NY-PRL-210205_08C12	EPI_ISL_1041217	PRJNA704697	SAMN20961093	PP603543	2021-02-04
NY-PRL-210205_08D01	EPI_ISL_1041218	PRJNA704697	SAMN20961094	PP603544	2021-02-04
NY-PRL-210205_08D07	EPI_ISL_1041219	PRJNA704697	SAMN20961095	PP603545	2021-02-04
NY-PRL-210205_08D08	EPI_ISL_1041220	PRJNA704697	SAMN20961096	PP603546	2021-02-04
NY-PRL-210205_08D10	EPI_ISL_1041221	PRJNA704697	SAMN20961097	PP603547	2021-02-03
NY-PRL-210205_08D12	EPI_ISL_1041222	PRJNA704697	SAMN20961098	PP603548	2021-02-03
NY-PRL-210205_08E02	EPI_ISL_1041223	PRJNA704697	SAMN20961099	PP603549	2021-02-04
NY-PRL-210205_08E07	EPI_ISL_1041224	PRJNA704697	SAMN20961100	PP603550	2021-02-03
NY-PRL-210205_08E08	EPI_ISL_1041225	PRJNA704697	SAMN20961101	PP603551	2021-02-03
NY-PRL-210205_08F02	EPI_ISL_1041226	PRJNA704697	SAMN20961102	PP603552	2021-02-03
NY-PRL-210205_08F09	EPI_ISL_1041227	PRJNA704697	SAMN20961103	PP603553	2021-02-03
NY-PRL-210205_08G06	EPI_ISL_1041228	PRJNA704697	SAMN20961104	PP603554	2021-02-03
NY-PRL-210205_08G08	EPI_ISL_2965158	PRJNA704697	SAMN22977651	PP603555	2021-02-03
NY-PRL-210205_08H04	EPI_ISL_1041229	PRJNA704697	SAMN20961105	PP603556	2021-02-03
NY-PRL-210208_00A01	EPI_ISL_994939	PRJNA704697	SAMN20961106	PP603557	2021-02-06
NY-PRL-210208_00A08	EPI_ISL_994940	PRJNA704697	SAMN20961107	PP603558	2021-02-05
NY-PRL-210208_00A10	EPI_ISL_994941	PRJNA704697	SAMN20961108	PP603559	2021-02-05
NY-PRL-210208_00A11	EPI_ISL_994942	PRJNA704697	SAMN20961109	PP603560	2021-02-05
NY-PRL-210208_00B02	EPI_ISL_994944	PRJNA704697	SAMN20961111	PP603561	2021-02-05
NY-PRL-210208_00B11	EPI_ISL_994947	PRJNA704697	SAMN20961114	PP603562	2021-02-06
NY-PRL-210208_00C01	EPI_ISL_2965357	PRJNA704697	SAMN22977652	PP603563	2021-02-06
NY-PRL-210208_00C06	EPI_ISL_994948	PRJNA704697	SAMN20961115	PP603564	2021-02-06
NY-PRL-210208_00C08	EPI_ISL_2965232	PRJNA704697	SAMN22977653	PP603565	2021-02-05
NY-PRL-210208_00C09	EPI_ISL_994949	PRJNA704697	SAMN20961116	PP603566	2021-02-05
NY-PRL-210208_00D04	EPI_ISL_994950	PRJNA704697	SAMN20961117	PP603567	2021-02-05
NY-PRL-210208_00D06	EPI_ISL_994951	PRJNA704697	SAMN20961118	PP603568	2021-02-06
NY-PRL-210208_00D09	EPI_ISL_994953	PRJNA704697	SAMN20961120	PP603569	2021-02-06
NY-PRL-210208_00D10	EPI_ISL_994954	PRJNA704697	SAMN20961121	PP603570	2021-02-06
NY-PRL-210208_00D11	EPI_ISL_994955	PRJNA704697	SAMN20961122	PP603571	2021-02-06
NY-PRL-210208_00E01	EPI_ISL_994956	PRJNA704697	SAMN20961123	PP603572	2021-02-06
NY-PRL-210208_00E03	EPI_ISL_994957	PRJNA704697	SAMN20961124	PP603573	2021-02-06
NY-PRL-210208_00E07	EPI_ISL_994959	PRJNA704697	SAMN20961126	PP603574	2021-02-05
NY-PRL-210208_00F03	EPI_ISL_994960	PRJNA704697	SAMN20961127	PP603575	2021-02-06
NY-PRL-210208_00G06	EPI_ISL_994962	PRJNA704697	SAMN20961129	PP603576	2021-02-06
NY-PRL-210208_00G07	EPI_ISL_994963	PRJNA704697	SAMN20961130	PP603577	2021-02-06
NY-PRL-210208_00G08	EPI_ISL_994964	PRJNA704697	SAMN20961131	PP603578	2021-02-06
NY-PRL-210208_00G09	EPI_ISL_994965	PRJNA704697	SAMN20961132	PP603579	2021-02-06
NY-PRL-210208_00H04	EPI_ISL_994969	PRJNA704697	SAMN20961136	PP603580	2021-02-06
NY-PRL-210208_04A06	EPI_ISL_994972	PRJNA704697	SAMN20961139	PP603581	2021-02-05
NY-PRL-210208_04A09	EPI_ISL_994973	PRJNA704697	SAMN20961140	PP603582	2021-02-05
NY-PRL-210208_04B07	EPI_ISL_994977	PRJNA704697	SAMN20961144	PP603583	2021-02-06
NY-PRL-210208_04B09	EPI_ISL_994978	PRJNA704697	SAMN20961145	PP603584	2021-02-06
NY-PRL-210208_04B10	EPI_ISL_994979	PRJNA704697	SAMN20961146	PP603585	2021-02-06
NY-PRL-210208_04C02	EPI_ISL_994980	PRJNA704697	SAMN20961147	PP603586	2021-02-06
NY-PRL-210208_04C03	EPI_ISL_2965106	PRJNA704697	SAMN22977654	PP603587	2021-02-06
NY-PRL-210208_04C05	EPI_ISL_2965027	PRJNA704697	SAMN22977655	remove from submission	2021-02-06
NY-PRL-210208_04C06	EPI_ISL_994982	PRJNA704697	SAMN20961149	PP603588	2021-02-06
NY-PRL-210208_04C08	EPI_ISL_2965299	PRJNA704697	SAMN22977656	PP603589	2021-02-06
NY-PRL-210208_04C12	EPI_ISL_994983	PRJNA704697	SAMN20961150	PP603590	2021-02-06
NY-PRL-210208_04D02	EPI_ISL_994984	PRJNA704697	SAMN20961151	PP603591	2021-02-06
NY-PRL-210208_04D06	EPI_ISL_994986	PRJNA704697	SAMN20961153	PP603592	2021-02-06
NY-PRL-210208_04D07	EPI_ISL_994987	PRJNA704697	SAMN20961154	PP603593	2021-02-06
NY-PRL-210208_04D11	EPI_ISL_994990	PRJNA704697	SAMN20961157	PP603594	2021-02-06
NY-PRL-210208_04E03	EPI_ISL_994991	PRJNA704697	SAMN20961158	PP603595	2021-02-06
NY-PRL-210208_04E06	EPI_ISL_994992	PRJNA704697	SAMN20961159	PP603596	2021-02-06
NY-PRL-210208_04E10	EPI_ISL_994993	PRJNA704697	SAMN20961160	PP603597	2021-02-06
NY-PRL-210208_04F03	EPI_ISL_994995	PRJNA704697	SAMN20961162	PP603598	2021-02-06
NY-PRL-210208_04F04	EPI_ISL_994996	PRJNA704697	SAMN20961163	PP603599	2021-02-06
NY-PRL-210208_04F07	EPI_ISL_994997	PRJNA704697	SAMN20961164	PP603600	2021-02-06
NY-PRL-210208_04F08	EPI_ISL_994998	PRJNA704697	SAMN20961165	PP603601	2021-02-05
NY-PRL-210208_04F09	EPI_ISL_994999	PRJNA704697	SAMN20961166	PP603602	2021-02-06
NY-PRL-210208_04F10	EPI_ISL_995000	PRJNA704697	SAMN20961167	PP603603	2021-02-06
NY-PRL-210208_04G03	EPI_ISL_995002	PRJNA704697	SAMN20961169	PP603604	2021-02-06
NY-PRL-210208_04G04	EPI_ISL_995003	PRJNA704697	SAMN20961170	PP603605	2021-02-06
NY-PRL-210208_04G06	EPI_ISL_995005	PRJNA704697	SAMN20961172	PP603606	2021-02-06
NY-PRL-210208_05A01	EPI_ISL_1041348	PRJNA704697	SAMN20961173	PP603607	2021-02-06
NY-PRL-210208_05A03	EPI_ISL_1041349	PRJNA704697	SAMN20961174	PP603608	2021-02-06
NY-PRL-210208_05A04	EPI_ISL_1041350	PRJNA704697	SAMN20961175	PP603609	2021-02-06
NY-PRL-210208_05A05	EPI_ISL_1041351	PRJNA704697	SAMN20961176	PP603610	2021-02-06
NY-PRL-210208_05A06	EPI_ISL_1041352	PRJNA704697	SAMN20961177	PP603611	2021-02-06
NY-PRL-210208_05A07	EPI_ISL_2964990	PRJNA704697	SAMN22977657	PP603612	2021-02-06
NY-PRL-210208_05A08	EPI_ISL_1041353	PRJNA704697	SAMN20961178	PP603613	2021-02-06
NY-PRL-210208_05A09	EPI_ISL_1041354	PRJNA704697	SAMN20961179	PP603614	2021-02-06
NY-PRL-210208_05A10	EPI_ISL_1041355	PRJNA704697	SAMN20961180	PP603615	2021-02-06
NY-PRL-210208_05B01	EPI_ISL_1041356	PRJNA704697	SAMN20961181	PP603616	2021-02-06
NY-PRL-210208_05B02	EPI_ISL_1041357	PRJNA704697	SAMN20961182	PP603617	2021-02-06
NY-PRL-210208_05B05	EPI_ISL_2965259	PRJNA704697	SAMN22977658	PP603618	2021-02-06
NY-PRL-210208_05B06	EPI_ISL_1041358	PRJNA704697	SAMN20961183	PP603619	2021-02-06
NY-PRL-210208_05B07	EPI_ISL_1041359	PRJNA704697	SAMN20961184	PP603620	2021-02-06
NY-PRL-210208_05B08	EPI_ISL_1041360	PRJNA704697	SAMN20961185	PP603621	2021-02-06
NY-PRL-210208_05B09	EPI_ISL_1041361	PRJNA704697	SAMN20961186	PP603622	2021-02-06
NY-PRL-210208_05B11	EPI_ISL_1041362	PRJNA704697	SAMN20961187	PP603623	2021-02-06
NY-PRL-210208_05B12	EPI_ISL_1041363	PRJNA704697	SAMN20961188	PP603624	2021-02-05
NY-PRL-210208_05C01	EPI_ISL_2965127	PRJNA704697	SAMN22977659	PP603625	2021-02-06
NY-PRL-210208_05C07	EPI_ISL_1041364	PRJNA704697	SAMN20961189	PP603626	2021-02-06
NY-PRL-210208_05C08	EPI_ISL_1041365	PRJNA704697	SAMN20961190	PP603627	2021-02-06
NY-PRL-210208_05C09	EPI_ISL_1041366	PRJNA704697	SAMN20961191	PP603628	2021-02-06
NY-PRL-210208_05C10	EPI_ISL_1041367	PRJNA704697	SAMN20961192	PP603629	2021-02-06
NY-PRL-210208_05C11	EPI_ISL_1041368	PRJNA704697	SAMN20961193	PP603630	2021-02-06
NY-PRL-210208_05C12	EPI_ISL_1041369	PRJNA704697	SAMN20961194	PP603631	2021-02-06
NY-PRL-210208_05D01	EPI_ISL_1041370	PRJNA704697	SAMN20961195	PP603632	2021-02-06
NY-PRL-210208_05D02	EPI_ISL_1041371	PRJNA704697	SAMN20961196	PP603633	2021-02-05
NY-PRL-210208_05D03	EPI_ISL_2965282	PRJNA704697	SAMN22977660	PP603634	2021-02-06
NY-PRL-210208_05D04	EPI_ISL_1041372	PRJNA704697	SAMN20961197	PP603635	2021-02-06
NY-PRL-210208_05D05	EPI_ISL_1041373	PRJNA704697	SAMN20961198	PP603636	2021-02-06
NY-PRL-210208_05D06	EPI_ISL_1041374	PRJNA704697	SAMN20961199	PP603637	2021-02-06
NY-PRL-210208_05D07	EPI_ISL_1041375	PRJNA704697	SAMN20961200	PP603638	2021-02-06
NY-PRL-210208_05D08	EPI_ISL_1041376	PRJNA704697	SAMN20961201	PP603639	2021-02-06
NY-PRL-210208_05D09	EPI_ISL_1041377	PRJNA704697	SAMN20961202	PP603640	2021-02-06
NY-PRL-210208_05D10	EPI_ISL_1041378	PRJNA704697	SAMN20961203	PP603641	2021-02-06
NY-PRL-210208_05E01	EPI_ISL_2965137	PRJNA704697	SAMN22977661	PP603642	2021-02-06
NY-PRL-210208_05E02	EPI_ISL_1041379	PRJNA704697	SAMN20961204	PP603643	2021-02-06
NY-PRL-210208_05E03	EPI_ISL_1041380	PRJNA704697	SAMN20961205	PP603644	2021-02-07
NY-PRL-210208_05E04	EPI_ISL_1041381	PRJNA704697	SAMN20961206	PP603645	2021-02-07
NY-PRL-210208_05E05	EPI_ISL_1041382	PRJNA704697	SAMN20961207	PP603646	2021-02-07
NY-PRL-210208_05E06	EPI_ISL_1041383	PRJNA704697	SAMN20961208	PP603647	2021-02-07
NY-PRL-210208_05E07	EPI_ISL_1041384	PRJNA704697	SAMN20961209	PP603648	2021-02-07
NY-PRL-210208_05E10	EPI_ISL_1041385	PRJNA704697	SAMN20961210	PP603649	2021-02-07
NY-PRL-210208_05F01	EPI_ISL_1041386	PRJNA704697	SAMN20961211	PP603650	2021-02-06
NY-PRL-210208_05F02	EPI_ISL_1041387	PRJNA704697	SAMN20961212	PP603651	2021-02-06
NY-PRL-210208_05F03	EPI_ISL_1041388	PRJNA704697	SAMN20961213	PP603652	2021-02-06
NY-PRL-210208_05F04	EPI_ISL_1041389	PRJNA704697	SAMN20961214	PP603653	2021-02-06
NY-PRL-210208_05F05	EPI_ISL_1041390	PRJNA704697	SAMN20961215	PP603654	2021-02-06
NY-PRL-210208_05F07	EPI_ISL_2965191	PRJNA704697	SAMN22977662	PP603655	2021-02-06
NY-PRL-210208_05F10	EPI_ISL_1041391	PRJNA704697	SAMN20961216	PP603656	2021-02-06
NY-PRL-210208_05G01	EPI_ISL_1041392	PRJNA704697	SAMN20961217	PP603657	2021-02-06
NY-PRL-210208_05G03	EPI_ISL_1041394	PRJNA704697	SAMN20961219	PP603658	2021-02-06
NY-PRL-210208_05G04	EPI_ISL_1041395	PRJNA704697	SAMN20961220	PP603659	2021-02-05
NY-PRL-210208_05G05	EPI_ISL_1041396	PRJNA704697	SAMN20961221	PP603660	2021-02-05
NY-PRL-210208_05G06	EPI_ISL_2965283	PRJNA704697	SAMN22977663	PP603661	2021-02-05
NY-PRL-210208_05G09	EPI_ISL_1041397	PRJNA704697	SAMN20961222	PP603662	2021-02-06
NY-PRL-210208_05G10	EPI_ISL_1041398	PRJNA704697	SAMN20961223	PP603663	2021-02-06
NY-PRL-210208_05G11	EPI_ISL_1041399	PRJNA704697	SAMN20961224	PP603664	2021-02-06
NY-PRL-210208_05G12	EPI_ISL_2965022	PRJNA704697	SAMN22977664	PP603665	2021-02-06
NY-PRL-210208_05H01	EPI_ISL_2965152	PRJNA704697	SAMN22977665	PP603666	2021-02-06
NY-PRL-210208_05H02	EPI_ISL_1041400	PRJNA704697	SAMN20961225	PP603667	2021-02-06
NY-PRL-210208_05H03	EPI_ISL_1041401	PRJNA704697	SAMN20961226	PP603668	2021-02-06
NY-PRL-210208_05H05	EPI_ISL_1041402	PRJNA704697	SAMN20961227	PP603669	2021-02-05
NY-PRL-210208_05H06	EPI_ISL_2965280	PRJNA704697	SAMN22977666	PP603670	2021-02-06
NY-PRL-210208_05H08	EPI_ISL_1041403	PRJNA704697	SAMN20961228	PP603671	2021-02-06
NY-PRL-210208_05H09	EPI_ISL_1041404	PRJNA704697	SAMN20961229	PP603672	2021-02-06
NY-PRL-210208_05H11	EPI_ISL_1041405	PRJNA704697	SAMN20961230	PP603673	2021-02-06
NY-PRL-210208_05H12	EPI_ISL_1041406	PRJNA704697	SAMN20961231	PP603674	2021-02-06
NY-PRL-210210_00A04	EPI_ISL_995007	PRJNA704697	SAMN20961233	PP603675	2021-02-07
NY-PRL-210210_00A06	EPI_ISL_2965276	PRJNA704697	SAMN22977667	PP603676	2021-02-07
NY-PRL-210210_00A09	EPI_ISL_995008	PRJNA704697	SAMN20961234	PP603677	2021-02-07
NY-PRL-210210_00A10	EPI_ISL_2965288	PRJNA704697	SAMN22977668	PP603678	2021-02-06
NY-PRL-210210_00B03	EPI_ISL_995009	PRJNA704697	SAMN20961235	PP603679	2021-02-06
NY-PRL-210210_00B07	EPI_ISL_995011	PRJNA704697	SAMN20961237	PP603680	2021-02-07
NY-PRL-210210_00B08	EPI_ISL_995012	PRJNA704697	SAMN20961238	PP603681	2021-02-07
NY-PRL-210210_00B10	EPI_ISL_995013	PRJNA704697	SAMN20961239	PP603682	2021-02-07
NY-PRL-210210_00C07	EPI_ISL_995014	PRJNA704697	SAMN20961240	PP603683	2021-02-06
NY-PRL-210210_00C12	EPI_ISL_995016	PRJNA704697	SAMN20961242	PP603684	2021-02-06
NY-PRL-210210_00D06	EPI_ISL_995018	PRJNA704697	SAMN20961244	PP603685	2021-02-06
NY-PRL-210210_00D11	EPI_ISL_2965244	PRJNA704697	SAMN22977669	remove from submission	2021-02-06
NY-PRL-210210_00F05	EPI_ISL_995019	PRJNA704697	SAMN20961245	PP603686	2021-02-06
NY-PRL-210210_00F10	EPI_ISL_995021	PRJNA704697	SAMN20961247	PP603687	2021-02-07
NY-PRL-210210_00F11	EPI_ISL_995022	PRJNA704697	SAMN20961248	PP603688	2021-02-07
NY-PRL-210210_00G10	EPI_ISL_995027	PRJNA704697	SAMN20961253	PP603689	2021-02-08
NY-PRL-210210_01A01	EPI_ISL_995028	PRJNA704697	SAMN20961254	PP603690	2021-02-08
NY-PRL-210210_01A02	EPI_ISL_995029	PRJNA704697	SAMN20961255	PP603691	2021-02-08
NY-PRL-210210_01A07	EPI_ISL_995030	PRJNA704697	SAMN20961256	PP603692	2021-02-08
NY-PRL-210210_01A09	EPI_ISL_995031	PRJNA704697	SAMN20961257	PP603693	2021-02-08
NY-PRL-210210_01A12	EPI_ISL_995033	PRJNA704697	SAMN20961259	PP603694	2021-02-08
NY-PRL-210210_01B01	EPI_ISL_995034	PRJNA704697	SAMN20961260	PP603695	2021-02-08
NY-PRL-210210_01B03	EPI_ISL_995035	PRJNA704697	SAMN20961261	PP603696	2021-02-08
NY-PRL-210210_01B04	EPI_ISL_995036	PRJNA704697	SAMN20961262	PP603697	2021-02-08
NY-PRL-210210_01B06	EPI_ISL_995038	PRJNA704697	SAMN20961264	PP603698	2021-02-08
NY-PRL-210210_01B08	EPI_ISL_995039	PRJNA704697	SAMN20961265	PP603699	2021-02-08
NY-PRL-210210_01D12	EPI_ISL_995043	PRJNA704697	SAMN20961269	PP603700	2021-02-08
NY-PRL-210210_01E01	EPI_ISL_995044	PRJNA704697	SAMN20961270	PP603701	2021-02-08
NY-PRL-210210_01E02	EPI_ISL_995045	PRJNA704697	SAMN20961271	PP603702	2021-02-08
NY-PRL-210210_01E04	EPI_ISL_2965142	PRJNA704697	SAMN22977670	PP603703	2021-02-08
NY-PRL-210210_01E07	EPI_ISL_995047	PRJNA704697	SAMN20961273	PP603704	2021-02-08
NY-PRL-210210_01F04	EPI_ISL_995049	PRJNA704697	SAMN20961275	PP603705	2021-02-07
NY-PRL-210210_01F09	EPI_ISL_995050	PRJNA704697	SAMN20961276	PP603706	2021-02-08
NY-PRL-210210_01F10	EPI_ISL_995051	PRJNA704697	SAMN20961277	PP603707	2021-02-08
NY-PRL-210210_01G01	EPI_ISL_2965303	PRJNA704697	SAMN22977671	PP603708	2021-02-08
NY-PRL-210210_01G06	EPI_ISL_995052	PRJNA704697	SAMN20961278	PP603709	2021-02-07
NY-PRL-210210_01G10	EPI_ISL_995053	PRJNA704697	SAMN20961279	PP603710	2021-02-08
NY-PRL-210210_01H04	EPI_ISL_995054	PRJNA704697	SAMN20961280	PP603711	2021-02-07
NY-PRL-210210_01H06	EPI_ISL_995055	PRJNA704697	SAMN20961281	PP603712	2021-02-07
NY-PRL-210210_01H10	EPI_ISL_995058	PRJNA704697	SAMN20961284	PP603713	2021-02-08
NY-PRL-210210_02A06	EPI_ISL_1041230	PRJNA704697	SAMN20961285	PP603714	2021-02-08
NY-PRL-210210_02A07	EPI_ISL_1041231	PRJNA704697	SAMN20961286	PP603715	2021-02-08
NY-PRL-210210_02A11	EPI_ISL_1041232	PRJNA704697	SAMN20961287	PP603716	2021-02-08
NY-PRL-210210_02A12	EPI_ISL_1041233	PRJNA704697	SAMN20961288	PP603717	2021-02-08
NY-PRL-210210_02B01	EPI_ISL_1041234	PRJNA704697	SAMN20961289	PP603718	2021-02-08
NY-PRL-210210_02B02	EPI_ISL_1041235	PRJNA704697	SAMN20961290	PP603719	2021-02-07
NY-PRL-210210_02B04	EPI_ISL_1041236	PRJNA704697	SAMN20961291	PP603720	2021-02-07
NY-PRL-210210_02B06	EPI_ISL_1041237	PRJNA704697	SAMN20961292	PP603721	2021-02-08
NY-PRL-210210_02B07	EPI_ISL_1041238	PRJNA704697	SAMN20961293	PP603722	2021-02-08
NY-PRL-210210_02B08	EPI_ISL_1041239	PRJNA704697	SAMN20961294	PP603723	2021-02-08
NY-PRL-210210_02B09	EPI_ISL_1041240	PRJNA704697	SAMN20961295	PP603724	2021-02-08
NY-PRL-210210_02C01	EPI_ISL_1041241	PRJNA704697	SAMN20961296	PP603725	2021-02-08
NY-PRL-210210_02C02	EPI_ISL_1041242	PRJNA704697	SAMN20961297	PP603726	2021-02-08
NY-PRL-210210_02C03	EPI_ISL_1041243	PRJNA704697	SAMN20961298	PP603727	2021-02-08
NY-PRL-210210_02C04	EPI_ISL_1041244	PRJNA704697	SAMN20961299	PP603728	2021-02-08
NY-PRL-210210_02C06	EPI_ISL_1041245	PRJNA704697	SAMN20961300	PP603729	2021-02-08
NY-PRL-210210_02C09	EPI_ISL_1041246	PRJNA704697	SAMN20961301	PP603730	2021-02-08
NY-PRL-210210_02C12	EPI_ISL_1041247	PRJNA704697	SAMN20961302	PP603731	2021-02-08
NY-PRL-210210_02D01	EPI_ISL_1041248	PRJNA704697	SAMN20961303	PP603732	2021-02-08
NY-PRL-210210_02D03	EPI_ISL_1041249	PRJNA704697	SAMN20961304	PP603733	2021-02-08
NY-PRL-210210_02D04	EPI_ISL_1041250	PRJNA704697	SAMN20961305	PP603734	2021-02-08
NY-PRL-210210_02D08	EPI_ISL_1041251	PRJNA704697	SAMN20961306	PP603735	2021-02-08
NY-PRL-210210_02D11	EPI_ISL_1041252	PRJNA704697	SAMN20961307	PP603736	2021-02-08
NY-PRL-210210_02E02	EPI_ISL_1041253	PRJNA704697	SAMN20961308	PP603737	2021-02-08
NY-PRL-210210_02E05	EPI_ISL_1041254	PRJNA704697	SAMN20961309	PP603738	2021-02-08
NY-PRL-210210_02E07	EPI_ISL_1041255	PRJNA704697	SAMN20961310	PP603739	2021-02-08
NY-PRL-210210_02E08	EPI_ISL_1041256	PRJNA704697	SAMN20961311	PP603740	2021-02-08
NY-PRL-210210_02E10	EPI_ISL_1041257	PRJNA704697	SAMN20961312	PP603741	2021-02-08
NY-PRL-210210_02F03	EPI_ISL_1041258	PRJNA704697	SAMN20961313	PP603742	2021-02-08
NY-PRL-210210_02F11	EPI_ISL_1041259	PRJNA704697	SAMN20961314	PP603743	2021-02-08
NY-PRL-210210_02G02	EPI_ISL_1041260	PRJNA704697	SAMN20961315	PP603744	2021-02-08
NY-PRL-210210_02G03	EPI_ISL_1041261	PRJNA704697	SAMN20961316	PP603745	2021-02-08
NY-PRL-210210_02G04	EPI_ISL_1041262	PRJNA704697	SAMN20961317	PP603746	2021-02-08
NY-PRL-210210_02G11	EPI_ISL_1041263	PRJNA704697	SAMN20961318	PP603747	2021-02-08
NY-PRL-210210_02H01	EPI_ISL_1041264	PRJNA704697	SAMN20961319	PP603748	2021-02-08
NY-PRL-210210_02H02	EPI_ISL_1041265	PRJNA704697	SAMN20961320	PP603749	2021-02-08
NY-PRL-210210_02H03	EPI_ISL_1041266	PRJNA704697	SAMN20961321	PP603750	2021-02-08
NY-PRL-210210_02H04	EPI_ISL_1041267	PRJNA704697	SAMN20961322	PP603751	2021-02-08
NY-PRL-210210_02H08	EPI_ISL_1041268	PRJNA704697	SAMN20961323	PP603752	2021-02-08
NY-PRL-210210_02H09	EPI_ISL_1041269	PRJNA704697	SAMN20961324	PP603753	2021-02-08
NY-PRL-210210_02H10	EPI_ISL_1041270	PRJNA704697	SAMN20961325	PP603754	2021-02-08
NY-PRL-210210_02H11	EPI_ISL_1041271	PRJNA704697	SAMN20961326	PP603755	2021-02-08
NY-PRL-210210_03A01	EPI_ISL_1041272	PRJNA704697	SAMN20961327	PP603756	2021-02-08
NY-PRL-210210_03A02	EPI_ISL_1041273	PRJNA704697	SAMN20961328	PP603757	2021-02-08
NY-PRL-210210_03A03	EPI_ISL_1041274	PRJNA704697	SAMN20961329	PP603758	2021-02-08
NY-PRL-210210_03A05	EPI_ISL_1041275	PRJNA704697	SAMN20961330	PP603759	2021-02-08
NY-PRL-210210_03A06	EPI_ISL_1041276	PRJNA704697	SAMN20961331	PP603760	2021-02-08
NY-PRL-210210_03A07	EPI_ISL_1041277	PRJNA704697	SAMN20961332	PP603761	2021-02-08
NY-PRL-210210_03A08	EPI_ISL_1041278	PRJNA704697	SAMN20961333	PP603762	2021-02-08
NY-PRL-210210_03A09	EPI_ISL_1041279	PRJNA704697	SAMN20961334	PP603763	2021-02-08
NY-PRL-210210_03A10	EPI_ISL_1041280	PRJNA704697	SAMN20961335	PP603764	2021-02-08
NY-PRL-210210_03A11	EPI_ISL_1041281	PRJNA704697	SAMN20961336	PP603765	2021-02-08
NY-PRL-210210_03A12	EPI_ISL_1041282	PRJNA704697	SAMN20961337	PP603766	2021-02-08
NY-PRL-210210_03B02	EPI_ISL_1041283	PRJNA704697	SAMN20961338	PP603767	2021-02-08
NY-PRL-210210_03B05	EPI_ISL_1041284	PRJNA704697	SAMN20961339	PP603768	2021-02-08
NY-PRL-210210_03B06	EPI_ISL_1041285	PRJNA704697	SAMN20961340	PP603769	2021-02-08
NY-PRL-210210_03B09	EPI_ISL_1041286	PRJNA704697	SAMN20961341	PP603770	2021-02-08
NY-PRL-210210_03B11	EPI_ISL_1041287	PRJNA704697	SAMN20961342	PP603771	2021-02-08
NY-PRL-210210_03C09	EPI_ISL_1041288	PRJNA704697	SAMN20961343	PP603772	2021-02-06
NY-PRL-210210_03C11	EPI_ISL_1041289	PRJNA704697	SAMN20961344	PP603773	2021-02-06
NY-PRL-210210_03C12	EPI_ISL_1041290	PRJNA704697	SAMN20961345	PP603774	2021-02-06
NY-PRL-210210_03D03	EPI_ISL_1041291	PRJNA704697	SAMN20961346	PP603775	2021-02-08
NY-PRL-210210_03D04	EPI_ISL_1041292	PRJNA704697	SAMN20961347	PP603776	2021-02-08
NY-PRL-210210_03D06	EPI_ISL_1041293	PRJNA704697	SAMN20961348	PP603777	2021-02-08
NY-PRL-210210_03D07	EPI_ISL_1041294	PRJNA704697	SAMN20961349	PP603778	2021-02-08
NY-PRL-210210_03E01	EPI_ISL_1041295	PRJNA704697	SAMN20961350	PP603779	2021-02-08
NY-PRL-210210_03E08	EPI_ISL_1041296	PRJNA704697	SAMN20961351	PP603780	2021-02-08
NY-PRL-210210_03E10	EPI_ISL_1041297	PRJNA704697	SAMN20961352	PP603781	2021-02-08
NY-PRL-210210_03E11	EPI_ISL_1041298	PRJNA704697	SAMN20961353	PP603782	2021-02-07
NY-PRL-210210_03F05	EPI_ISL_1041299	PRJNA704697	SAMN20961354	PP603783	2021-02-07
NY-PRL-210210_03F08	EPI_ISL_1041300	PRJNA704697	SAMN20961355	PP603784	2021-02-07
NY-PRL-210210_03G01	EPI_ISL_2965246	PRJNA704697	SAMN22977672	remove from submission	2021-02-06
NY-PRL-210210_03G02	EPI_ISL_1041301	PRJNA704697	SAMN20961356	PP603785	2021-02-06
NY-PRL-210210_03G03	EPI_ISL_1041302	PRJNA704697	SAMN20961357	PP603786	2021-02-06
NY-PRL-210210_03G04	EPI_ISL_1041303	PRJNA704697	SAMN20961358	PP603787	2021-02-08
NY-PRL-210210_03G07	EPI_ISL_1041304	PRJNA704697	SAMN20961359	PP603788	2021-02-08
NY-PRL-210210_03G10	EPI_ISL_1041305	PRJNA704697	SAMN20961360	PP603789	2021-02-08
NY-PRL-210210_03G11	EPI_ISL_1041306	PRJNA704697	SAMN20961361	PP603790	2021-02-08
NY-PRL-210210_03G12	EPI_ISL_1041307	PRJNA704697	SAMN20961362	PP603791	2021-02-06
NY-PRL-210210_03H05	EPI_ISL_1041308	PRJNA704697	SAMN20961363	PP603792	2021-02-08
NY-PRL-210210_03H06	EPI_ISL_1041309	PRJNA704697	SAMN20961364	PP603793	2021-02-08
NY-PRL-210210_03H07	EPI_ISL_1041310	PRJNA704697	SAMN20961365	PP603794	2021-02-08
NY-PRL-210210_03H09	EPI_ISL_1041311	PRJNA704697	SAMN20961366	PP603795	2021-02-07
NY-PRL-210210_03H11	EPI_ISL_1041312	PRJNA704697	SAMN20961367	PP603796	2021-02-07
NY-PRL-210210_04A05	EPI_ISL_2965388	PRJNA704697	SAMN22977673	PP603797	2021-02-08
NY-PRL-210210_04A06	EPI_ISL_995059	PRJNA704697	SAMN20961368	PP603798	2021-02-08
NY-PRL-210210_04B01	EPI_ISL_995061	PRJNA704697	SAMN20961370	PP603799	2021-02-07
NY-PRL-210210_04B09	EPI_ISL_995062	PRJNA704697	SAMN20961371	PP603800	2021-02-07
NY-PRL-210210_04B10	EPI_ISL_995063	PRJNA704697	SAMN20961372	PP603801	2021-02-07
NY-PRL-210210_04C02	EPI_ISL_995064	PRJNA704697	SAMN20961373	PP603802	2021-02-08
NY-PRL-210210_04C06	EPI_ISL_995065	PRJNA704697	SAMN20961374	PP603803	2021-02-08
NY-PRL-210210_04C07	EPI_ISL_995066	PRJNA704697	SAMN20961375	PP603804	2021-02-08
NY-PRL-210210_04C10	EPI_ISL_2965044	PRJNA704697	SAMN22977674	PP603805	2021-02-08
NY-PRL-210210_04D06	EPI_ISL_2965454	PRJNA704697	SAMN22977675	PP603806	2021-02-08
NY-PRL-210210_04D11	EPI_ISL_995067	PRJNA704697	SAMN20961376	PP603807	2021-02-08
NY-PRL-210210_04E02	EPI_ISL_995068	PRJNA704697	SAMN20961377	PP603808	2021-02-08
NY-PRL-210210_04E05	EPI_ISL_995069	PRJNA704697	SAMN20961378	PP603809	2021-02-08
NY-PRL-210210_04E07	EPI_ISL_995070	PRJNA704697	SAMN20961379	PP603810	2021-02-08
NY-PRL-210210_04F06	EPI_ISL_995073	PRJNA704697	SAMN20961382	PP603811	2021-02-08
NY-PRL-210210_04F07	EPI_ISL_995074	PRJNA704697	SAMN20961383	PP603812	2021-02-08
NY-PRL-210210_04F11	EPI_ISL_2965167	PRJNA704697	SAMN22977676	PP603813	2021-02-08
NY-PRL-210210_04G03	EPI_ISL_995075	PRJNA704697	SAMN20961384	PP603814	2021-02-08
NY-PRL-210210_04G06	EPI_ISL_995077	PRJNA704697	SAMN20961386	PP603815	2021-02-07
NY-PRL-210210_04H08	EPI_ISL_995079	PRJNA704697	SAMN20961388	PP603816	2021-02-08
NY-PRL-210210_06A01	EPI_ISL_995080	PRJNA704697	SAMN20961389	PP603817	2021-02-09
NY-PRL-210210_06A06	EPI_ISL_995081	PRJNA704697	SAMN20961390	PP603818	2021-02-08
NY-PRL-210210_06A09	EPI_ISL_995082	PRJNA704697	SAMN20961391	PP603819	2021-02-08
NY-PRL-210210_06A10	EPI_ISL_995083	PRJNA704697	SAMN20961392	PP603820	2021-02-08
NY-PRL-210210_06B02	EPI_ISL_995084	PRJNA704697	SAMN20961393	PP603821	2021-02-08
NY-PRL-210210_06B05	EPI_ISL_995085	PRJNA704697	SAMN20961394	PP603822	2021-02-07
NY-PRL-210210_06B07	EPI_ISL_995086	PRJNA704697	SAMN20961395	PP603823	2021-02-08
NY-PRL-210210_06C07	EPI_ISL_995088	PRJNA704697	SAMN20961397	PP603824	2021-02-08
NY-PRL-210210_06C10	EPI_ISL_995090	PRJNA704697	SAMN20961399	PP603825	2021-02-08
NY-PRL-210210_06C11	EPI_ISL_995091	PRJNA704697	SAMN20961400	PP603826	2021-02-09
NY-PRL-210210_06C12	EPI_ISL_995092	PRJNA704697	SAMN20961401	PP603827	2021-02-09
NY-PRL-210210_06D01	EPI_ISL_995093	PRJNA704697	SAMN20961402	PP603828	2021-02-09
NY-PRL-210210_06D04	EPI_ISL_995094	PRJNA704697	SAMN20961403	PP603829	2021-02-08
NY-PRL-210210_06D07	EPI_ISL_995095	PRJNA704697	SAMN20961404	PP603830	2021-02-09
NY-PRL-210210_06D08	EPI_ISL_995096	PRJNA704697	SAMN20961405	PP603831	2021-02-08
NY-PRL-210210_06D11	EPI_ISL_995097	PRJNA704697	SAMN20961406	PP603832	2021-02-08
NY-PRL-210210_06E01	EPI_ISL_995098	PRJNA704697	SAMN20961407	PP603833	2021-02-08
NY-PRL-210210_06E02	EPI_ISL_995099	PRJNA704697	SAMN20961408	PP603834	2021-02-08
NY-PRL-210210_06E03	EPI_ISL_995100	PRJNA704697	SAMN20961409	PP603835	2021-02-09
NY-PRL-210210_06E04	EPI_ISL_995101	PRJNA704697	SAMN20961410	PP603836	2021-02-08
NY-PRL-210210_06E09	EPI_ISL_995103	PRJNA704697	SAMN20961412	PP603837	2021-02-09
NY-PRL-210210_06E12	EPI_ISL_995104	PRJNA704697	SAMN20961413	PP603838	2021-02-09
NY-PRL-210210_06F01	EPI_ISL_995105	PRJNA704697	SAMN20961414	PP603839	2021-02-09
NY-PRL-210210_06F02	EPI_ISL_995106	PRJNA704697	SAMN20961415	PP603840	2021-02-09
NY-PRL-210210_06F06	EPI_ISL_995107	PRJNA704697	SAMN20961416	PP603841	2021-02-09
NY-PRL-210210_06F07	EPI_ISL_995108	PRJNA704697	SAMN20961417	PP603842	2021-02-09
NY-PRL-210210_06G06	EPI_ISL_995109	PRJNA704697	SAMN20961418	PP603843	2021-02-09
NY-PRL-210210_06G09	EPI_ISL_995111	PRJNA704697	SAMN20961420	PP603844	2021-02-09
NY-PRL-210210_06G10	EPI_ISL_995112	PRJNA704697	SAMN20961421	PP603845	2021-02-09
NY-PRL-210210_06H04	EPI_ISL_995115	PRJNA704697	SAMN20961424	PP603846	2021-02-09
NY-PRL-210210_06H05	EPI_ISL_995116	PRJNA704697	SAMN20961425	PP603847	2021-02-08
NY-PRL-210210_06H07	EPI_ISL_995117	PRJNA704697	SAMN20961426	PP603848	2021-02-08
NY-PRL-210210_06H11	EPI_ISL_995120	PRJNA704697	SAMN20961429	PP603849	2021-02-09
NY-PRL-210210_06H12	EPI_ISL_995121	PRJNA704697	SAMN20961430	PP603850	2021-02-09
NY-PRL-210210_07A01	EPI_ISL_995122	PRJNA704697	SAMN20961431	PP603851	2021-02-08
NY-PRL-210210_07A05	EPI_ISL_995124	PRJNA704697	SAMN20961433	PP603852	2021-02-08
NY-PRL-210210_07A08	EPI_ISL_995125	PRJNA704697	SAMN20961434	PP603853	2021-02-08
NY-PRL-210210_07B01	EPI_ISL_995126	PRJNA704697	SAMN20961435	PP603854	2021-02-08
NY-PRL-210210_07B02	EPI_ISL_995127	PRJNA704697	SAMN20961436	PP603855	2021-02-08
NY-PRL-210210_07B06	EPI_ISL_995128	PRJNA704697	SAMN20961437	PP603856	2021-02-08
NY-PRL-210210_07B08	EPI_ISL_995129	PRJNA704697	SAMN20961438	PP603857	2021-02-08
NY-PRL-210210_07B10	EPI_ISL_995130	PRJNA704697	SAMN20961439	PP603858	2021-02-09
NY-PRL-210210_07C04	EPI_ISL_995132	PRJNA704697	SAMN20961441	PP603859	2021-02-08
NY-PRL-210210_07C09	EPI_ISL_995134	PRJNA704697	SAMN20961443	PP603860	2021-02-08
NY-PRL-210210_07C10	EPI_ISL_995135	PRJNA704697	SAMN20961444	PP603861	2021-02-08
NY-PRL-210210_07C11	EPI_ISL_995136	PRJNA704697	SAMN20961445	PP603862	2021-02-08
NY-PRL-210210_07E04	EPI_ISL_995137	PRJNA704697	SAMN20961446	PP603863	2021-02-08
NY-PRL-210210_07E07	EPI_ISL_2965023	PRJNA704697	SAMN22977677	PP603864	2021-02-09
NY-PRL-210210_07F08	EPI_ISL_995141	PRJNA704697	SAMN20961450	PP603865	2021-02-08
NY-PRL-210210_07F10	EPI_ISL_995142	PRJNA704697	SAMN20961451	PP603866	2021-02-08
NY-PRL-210210_07G02	EPI_ISL_995144	PRJNA704697	SAMN20961453	PP603867	2021-02-09
NY-PRL-210210_07G05	EPI_ISL_995146	PRJNA704697	SAMN20961455	PP603868	2021-02-09
NY-PRL-210210_07G06	EPI_ISL_995147	PRJNA704697	SAMN20961456	PP603869	2021-02-09
NY-PRL-210210_07G08	EPI_ISL_995148	PRJNA704697	SAMN20961457	PP603870	2021-02-09
NY-PRL-210210_07G11	EPI_ISL_995149	PRJNA704697	SAMN20961458	PP603871	2021-02-09
NY-PRL-210210_07H03	EPI_ISL_995150	PRJNA704697	SAMN20961459	PP603872	2021-02-08
NY-PRL-210210_07H04	EPI_ISL_995151	PRJNA704697	SAMN20961460	PP603873	2021-02-09
NY-PRL-210210_07H05	EPI_ISL_995152	PRJNA704697	SAMN20961461	PP603874	2021-02-09
NY-PRL-210210_07H06	EPI_ISL_995153	PRJNA704697	SAMN20961462	PP603875	2021-02-09
NY-PRL-210210_07H07	EPI_ISL_995154	PRJNA704697	SAMN20961463	PP603876	2021-02-09
NY-PRL-210210_07H11	EPI_ISL_995156	PRJNA704697	SAMN20961465	PP603877	2021-02-09
NY-PRL-210210_08D03	EPI_ISL_995158	PRJNA704697	SAMN20961467	PP603878	2021-02-09
NY-PRL-210210_08D05	EPI_ISL_995159	PRJNA704697	SAMN20961468	PP603879	2021-02-09
NY-PRL-210210_08D08	EPI_ISL_995160	PRJNA704697	SAMN20961469	PP603880	2021-02-08
NY-PRL-210210_08D09	EPI_ISL_995161	PRJNA704697	SAMN20961470	PP603881	2021-02-08
NY-PRL-210210_08D10	EPI_ISL_995162	PRJNA704697	SAMN20961471	PP603882	2021-02-08
NY-PRL-210210_08D11	EPI_ISL_995163	PRJNA704697	SAMN20961472	PP603883	2021-02-08
NY-PRL-210210_08E05	EPI_ISL_995164	PRJNA704697	SAMN20961473	PP603884	2021-02-08
NY-PRL-210210_08E06	EPI_ISL_995165	PRJNA704697	SAMN20961474	PP603885	2021-02-08
NY-PRL-210210_08E07	EPI_ISL_995166	PRJNA704697	SAMN20961475	PP603886	2021-02-08
NY-PRL-210210_08E08	EPI_ISL_995167	PRJNA704697	SAMN20961476	PP603887	2021-02-08
NY-PRL-210210_08E09	EPI_ISL_995168	PRJNA704697	SAMN20961477	PP603888	2021-02-08
NY-PRL-210210_08E10	EPI_ISL_995169	PRJNA704697	SAMN20961478	PP603889	2021-02-08
NY-PRL-210210_08E11	EPI_ISL_995170	PRJNA704697	SAMN20961479	PP603890	2021-02-08
NY-PRL-210210_08E12	EPI_ISL_995171	PRJNA704697	SAMN20961480	PP603891	2021-02-08
NY-PRL-210212_01A03	EPI_ISL_1041313	PRJNA704697	SAMN20961481	PP603892	2021-02-09
NY-PRL-210212_01A04	EPI_ISL_1041314	PRJNA704697	SAMN20961482	PP603893	2021-02-09
NY-PRL-210212_01A05	EPI_ISL_1041315	PRJNA704697	SAMN20961483	PP603894	2021-02-08
NY-PRL-210212_01A10	EPI_ISL_1041316	PRJNA704697	SAMN20961484	PP603895	2021-02-09
NY-PRL-210212_01A12	EPI_ISL_1041317	PRJNA704697	SAMN20961485	PP603896	2021-02-09
NY-PRL-210212_01B09	EPI_ISL_1041318	PRJNA704697	SAMN20961486	PP603897	2021-02-09
NY-PRL-210212_01B11	EPI_ISL_1041319	PRJNA704697	SAMN20961487	PP603898	2021-02-09
NY-PRL-210212_01C04	EPI_ISL_1041320	PRJNA704697	SAMN20961488	PP603899	2021-02-09
NY-PRL-210212_01C05	EPI_ISL_1041321	PRJNA704697	SAMN20961489	PP603900	2021-02-09
NY-PRL-210212_01C07	EPI_ISL_1041322	PRJNA704697	SAMN20961490	PP603901	2021-02-09
NY-PRL-210212_01C12	EPI_ISL_1041323	PRJNA704697	SAMN20961491	PP603902	2021-02-10
NY-PRL-210212_01D02	EPI_ISL_1041324	PRJNA704697	SAMN20961492	PP603903	2021-02-08
NY-PRL-210212_01D03	EPI_ISL_1041325	PRJNA704697	SAMN20961493	PP603904	2021-02-08
NY-PRL-210212_01D04	EPI_ISL_1041326	PRJNA704697	SAMN20961494	PP603905	2021-02-09
NY-PRL-210212_01D06	EPI_ISL_1041327	PRJNA704697	SAMN20961495	PP603906	2021-02-09
NY-PRL-210212_01D07	EPI_ISL_1041328	PRJNA704697	SAMN20961496	PP603907	2021-02-08
NY-PRL-210212_01D08	EPI_ISL_1041329	PRJNA704697	SAMN20961497	PP603908	2021-02-08
NY-PRL-210212_01D09	EPI_ISL_2965300	PRJNA704697	SAMN22977678	PP603909	2021-02-08
NY-PRL-210212_01D10	EPI_ISL_1041330	PRJNA704697	SAMN20961498	PP603910	2021-02-09
NY-PRL-210212_01D11	EPI_ISL_1041331	PRJNA704697	SAMN20961499	PP603911	2021-02-09
NY-PRL-210212_01D12	EPI_ISL_1041332	PRJNA704697	SAMN20961500	PP603912	2021-02-09
NY-PRL-210212_01E02	EPI_ISL_1041333	PRJNA704697	SAMN20961501	PP603913	2021-02-09
NY-PRL-210212_01E03	EPI_ISL_1041334	PRJNA704697	SAMN20961502	PP603914	2021-02-09
NY-PRL-210212_01E06	EPI_ISL_1041335	PRJNA704697	SAMN20961503	PP603915	2021-02-09
NY-PRL-210212_01E07	EPI_ISL_1041336	PRJNA704697	SAMN20961504	PP603916	2021-02-09
NY-PRL-210212_01E08	EPI_ISL_1041337	PRJNA704697	SAMN20961505	PP603917	2021-02-09
NY-PRL-210212_01E09	EPI_ISL_1041338	PRJNA704697	SAMN20961506	PP603918	2021-02-09
NY-PRL-210212_01E11	EPI_ISL_1041339	PRJNA704697	SAMN20961507	PP603919	2021-02-09
NY-PRL-210212_01E12	EPI_ISL_1041340	PRJNA704697	SAMN20961508	PP603920	2021-02-09
NY-PRL-210212_01F03	EPI_ISL_1041341	PRJNA704697	SAMN20961509	PP603921	2021-02-09
NY-PRL-210212_01F07	EPI_ISL_1041342	PRJNA704697	SAMN20961510	PP603922	2021-02-09
NY-PRL-210212_01F09	EPI_ISL_1041343	PRJNA704697	SAMN20961511	PP603923	2021-02-09
NY-PRL-210212_01F10	EPI_ISL_1041344	PRJNA704697	SAMN20961512	PP603924	2021-02-09
NY-PRL-210212_01G03	EPI_ISL_1041345	PRJNA704697	SAMN20961513	PP603925	2021-02-09
NY-PRL-210212_01G05	EPI_ISL_1041346	PRJNA704697	SAMN20961514	PP603926	2021-02-09
NY-PRL-210212_01G06	EPI_ISL_1041347	PRJNA704697	SAMN20961515	PP603927	2021-02-08
NY-PRL-210212_02A01	EPI_ISL_1041407	PRJNA704697	SAMN20961516	PP603928	2021-02-09
NY-PRL-210212_02A02	EPI_ISL_1041408	PRJNA704697	SAMN20961517	PP603929	2021-02-09
NY-PRL-210212_02A03	EPI_ISL_1041409	PRJNA704697	SAMN20961518	PP603930	2021-02-09
NY-PRL-210212_02A04	EPI_ISL_1041410	PRJNA704697	SAMN20961519	PP603931	2021-02-09
NY-PRL-210212_02A05	EPI_ISL_1041411	PRJNA704697	SAMN20961520	PP603932	2021-02-09
NY-PRL-210212_02A07	EPI_ISL_1041412	PRJNA704697	SAMN20961521	PP603933	2021-02-10
NY-PRL-210212_02A08	EPI_ISL_1041413	PRJNA704697	SAMN20961522	PP603934	2021-02-10
NY-PRL-210212_02A12	EPI_ISL_1041414	PRJNA704697	SAMN20961523	PP603935	2021-02-10
NY-PRL-210212_02B02	EPI_ISL_1041415	PRJNA704697	SAMN20961524	PP603936	2021-02-10
NY-PRL-210212_02B03	EPI_ISL_1041416	PRJNA704697	SAMN20961525	PP603937	2021-02-10
NY-PRL-210212_02B04	EPI_ISL_1041417	PRJNA704697	SAMN20961526	PP603938	2021-02-10
NY-PRL-210212_02B05	EPI_ISL_1041418	PRJNA704697	SAMN20961527	PP603939	2021-02-10
NY-PRL-210212_02B07	EPI_ISL_1041419	PRJNA704697	SAMN20961528	PP603940	2021-02-09
NY-PRL-210212_02B09	EPI_ISL_1041420	PRJNA704697	SAMN20961529	PP603941	2021-02-10
NY-PRL-210212_02B10	EPI_ISL_1041421	PRJNA704697	SAMN20961530	PP603942	2021-02-10
NY-PRL-210212_02B11	EPI_ISL_1041422	PRJNA704697	SAMN20961531	PP603943	2021-02-10
NY-PRL-210212_02C02	EPI_ISL_1041423	PRJNA704697	SAMN20961532	PP603944	2021-02-09
NY-PRL-210212_02C04	EPI_ISL_1041424	PRJNA704697	SAMN20961533	PP603945	2021-02-09
NY-PRL-210212_02C09	EPI_ISL_1041425	PRJNA704697	SAMN20961534	PP603946	2021-02-09
NY-PRL-210212_02C10	EPI_ISL_1041426	PRJNA704697	SAMN20961535	PP603947	2021-02-09
NY-PRL-210212_02D02	EPI_ISL_1041427	PRJNA704697	SAMN20961536	PP603948	2021-02-09
NY-PRL-210212_02D04	EPI_ISL_1041428	PRJNA704697	SAMN20961537	PP603949	2021-02-09
NY-PRL-210212_02D05	EPI_ISL_1041429	PRJNA704697	SAMN20961538	PP603950	2021-02-09
NY-PRL-210212_02D06	EPI_ISL_1041430	PRJNA704697	SAMN20961539	PP603951	2021-02-09
NY-PRL-210212_02D08	EPI_ISL_1041431	PRJNA704697	SAMN20961540	PP603952	2021-02-09
NY-PRL-210212_02D11	EPI_ISL_1041432	PRJNA704697	SAMN20961541	PP603953	2021-02-09
NY-PRL-210212_02D12	EPI_ISL_1041433	PRJNA704697	SAMN20961542	PP603954	2021-02-09
NY-PRL-210212_02E01	EPI_ISL_1041434	PRJNA704697	SAMN20961543	PP603955	2021-02-09
NY-PRL-210212_02E04	EPI_ISL_1041435	PRJNA704697	SAMN20961544	PP603956	2021-02-09
NY-PRL-210212_02E05	EPI_ISL_1041436	PRJNA704697	SAMN20961545	PP603957	2021-02-09
NY-PRL-210212_02E07	EPI_ISL_1041437	PRJNA704697	SAMN20961546	PP603958	2021-02-09
NY-PRL-210212_02E08	EPI_ISL_1041438	PRJNA704697	SAMN20961547	PP603959	2021-02-09
NY-PRL-210212_02E10	EPI_ISL_1041439	PRJNA704697	SAMN20961548	PP603960	2021-02-09
NY-PRL-210212_02E11	EPI_ISL_1041440	PRJNA704697	SAMN20961549	PP603961	2021-02-09
NY-PRL-210212_02F01	EPI_ISL_2965311	PRJNA704697	SAMN22977679	remove from submission	2021-02-09
NY-PRL-210212_02F04	EPI_ISL_1041441	PRJNA704697	SAMN20961550	PP603962	2021-02-08
NY-PRL-210212_02F06	EPI_ISL_1041442	PRJNA704697	SAMN20961551	PP603963	2021-02-09
NY-PRL-210212_02F08	EPI_ISL_1041443	PRJNA704697	SAMN20961552	PP603964	2021-02-09
NY-PRL-210212_02F10	EPI_ISL_1041444	PRJNA704697	SAMN20961553	PP603965	2021-02-08
NY-PRL-210212_02F12	EPI_ISL_1041445	PRJNA704697	SAMN20961554	PP603966	2021-02-10
NY-PRL-210212_02G02	EPI_ISL_1041446	PRJNA704697	SAMN20961555	PP603967	2021-02-10
NY-PRL-210212_02G03	EPI_ISL_2965304	PRJNA704697	SAMN22977680	PP603968	2021-02-10
NY-PRL-210212_02G04	EPI_ISL_1041447	PRJNA704697	SAMN20961556	PP603969	2021-02-09
NY-PRL-210212_02G06	EPI_ISL_1041448	PRJNA704697	SAMN20961557	PP603970	2021-02-09
NY-PRL-210212_02G07	EPI_ISL_1041449	PRJNA704697	SAMN20961558	PP603971	2021-02-09
NY-PRL-210212_02G11	EPI_ISL_1041450	PRJNA704697	SAMN20961559	PP603972	2021-02-10
NY-PRL-210212_02H02	EPI_ISL_1041451	PRJNA704697	SAMN20961560	PP603973	2021-02-09
NY-PRL-210212_02H03	EPI_ISL_1041452	PRJNA704697	SAMN20961561	PP603974	2021-02-09
NY-PRL-210212_02H04	EPI_ISL_1041453	PRJNA704697	SAMN20961562	PP603975	2021-02-09
NY-PRL-210212_02H05	EPI_ISL_1041454	PRJNA704697	SAMN20961563	PP603976	2021-02-09
NY-PRL-210212_02H07	EPI_ISL_1041455	PRJNA704697	SAMN20961564	PP603977	2021-02-09
NY-PRL-210212_03A03	EPI_ISL_1041457	PRJNA704697	SAMN20961566	PP603978	2021-02-10
NY-PRL-210212_03A05	EPI_ISL_1041458	PRJNA704697	SAMN20961567	PP603979	2021-02-10
NY-PRL-210212_03A07	EPI_ISL_1041459	PRJNA704697	SAMN20961568	PP603980	2021-02-08
NY-PRL-210212_03A09	EPI_ISL_1041460	PRJNA704697	SAMN20961569	PP603981	2021-02-09
NY-PRL-210212_03A11	EPI_ISL_1041461	PRJNA704697	SAMN20961570	PP603982	2021-02-09
NY-PRL-210212_03B03	EPI_ISL_1041462	PRJNA704697	SAMN20961571	PP603983	2021-02-09
NY-PRL-210212_03B05	EPI_ISL_4096464	PRJNA704697	SAMN22977681	remove from submission	2021-02-08
NY-PRL-210212_03B08	EPI_ISL_1041463	PRJNA704697	SAMN20961572	PP603984	2021-02-09
NY-PRL-210212_03B09	EPI_ISL_1041464	PRJNA704697	SAMN20961573	PP603985	2021-02-09
NY-PRL-210212_03B11	EPI_ISL_1041465	PRJNA704697	SAMN20961574	PP603986	2021-02-09
NY-PRL-210212_03C03	EPI_ISL_1041466	PRJNA704697	SAMN20961575	PP603987	2021-02-09
NY-PRL-210212_03C04	EPI_ISL_1041467	PRJNA704697	SAMN20961576	PP603988	2021-02-09
NY-PRL-210212_03C05	EPI_ISL_1041468	PRJNA704697	SAMN20961577	PP603989	2021-02-09
NY-PRL-210212_03C06	EPI_ISL_1041469	PRJNA704697	SAMN20961578	PP603990	2021-02-10
NY-PRL-210212_03C09	EPI_ISL_1041470	PRJNA704697	SAMN20961579	PP603991	2021-02-09
NY-PRL-210212_03C10	EPI_ISL_2965260	PRJNA704697	SAMN22977682	PP603992	2021-02-08
NY-PRL-210212_03C11	EPI_ISL_1041471	PRJNA704697	SAMN20961580	PP603993	2021-02-10
NY-PRL-210212_03C12	EPI_ISL_1041472	PRJNA704697	SAMN20961581	PP603994	2021-02-10
NY-PRL-210212_03D02	EPI_ISL_1041473	PRJNA704697	SAMN20961582	PP603995	2021-02-10
NY-PRL-210212_03D04	EPI_ISL_1041474	PRJNA704697	SAMN20961583	PP603996	2021-02-10
NY-PRL-210212_03D06	EPI_ISL_2965281	PRJNA704697	SAMN22977683	PP603997	2021-02-09
NY-PRL-210212_03D07	EPI_ISL_1041475	PRJNA704697	SAMN20961584	PP603998	2021-02-10
NY-PRL-210212_03E02	EPI_ISL_1041476	PRJNA704697	SAMN20961585	PP603999	2021-02-09
NY-PRL-210212_03E04	EPI_ISL_1041477	PRJNA704697	SAMN20961586	PP604000	2021-02-10
NY-PRL-210212_03E05	EPI_ISL_1041478	PRJNA704697	SAMN20961587	PP604001	2021-02-10
NY-PRL-210212_03E06	EPI_ISL_1041479	PRJNA704697	SAMN20961588	PP604002	2021-02-10
NY-PRL-210212_03E07	EPI_ISL_1041480	PRJNA704697	SAMN20961589	PP604003	2021-02-10
NY-PRL-210212_03E08	EPI_ISL_1041481	PRJNA704697	SAMN20961590	PP604004	2021-02-10
NY-PRL-210212_03E10	EPI_ISL_1041482	PRJNA704697	SAMN20961591	PP604005	2021-02-09
NY-PRL-210212_03E11	EPI_ISL_1041483	PRJNA704697	SAMN20961592	PP604006	2021-02-10
NY-PRL-210212_03F03	EPI_ISL_1041484	PRJNA704697	SAMN20961593	PP604007	2021-02-10
NY-PRL-210212_03F04	EPI_ISL_1041485	PRJNA704697	SAMN20961594	PP604008	2021-02-10
NY-PRL-210212_03F06	EPI_ISL_1041486	PRJNA704697	SAMN20961595	PP604009	2021-02-10
NY-PRL-210212_03F09	EPI_ISL_1041487	PRJNA704697	SAMN20961596	PP604010	2021-02-10
NY-PRL-210212_03G04	EPI_ISL_1041488	PRJNA704697	SAMN20961597	PP604011	2021-02-10
NY-PRL-210212_03G08	EPI_ISL_1041489	PRJNA704697	SAMN20961598	PP604012	2021-02-10
NY-PRL-210212_04A01	EPI_ISL_1041490	PRJNA704697	SAMN20961599	PP604013	2021-02-10
NY-PRL-210212_04A02	EPI_ISL_1041491	PRJNA704697	SAMN20961600	PP604014	2021-02-10
NY-PRL-210212_04A03	EPI_ISL_1041492	PRJNA704697	SAMN20961601	PP604015	2021-02-09
NY-PRL-210212_04A06	EPI_ISL_1041493	PRJNA704697	SAMN20961602	PP604016	2021-02-10
NY-PRL-210212_04A08	EPI_ISL_1041494	PRJNA704697	SAMN20961603	PP604017	2021-02-10
NY-PRL-210212_04A09	EPI_ISL_1041495	PRJNA704697	SAMN20961604	PP604018	2021-02-10
NY-PRL-210212_04B03	EPI_ISL_1041496	PRJNA704697	SAMN20961605	PP604019	2021-02-10
NY-PRL-210212_04B04	EPI_ISL_1041497	PRJNA704697	SAMN20961606	PP604020	2021-02-10
NY-PRL-210212_04B10	EPI_ISL_1041498	PRJNA704697	SAMN20961607	PP604021	2021-02-09
NY-PRL-210212_04B12	EPI_ISL_1041499	PRJNA704697	SAMN20961608	PP604022	2021-02-09
NY-PRL-210212_04C03	EPI_ISL_1041500	PRJNA704697	SAMN20961609	PP604023	2021-02-09
NY-PRL-210212_04C05	EPI_ISL_1041501	PRJNA704697	SAMN20961610	PP604024	2021-02-10
NY-PRL-210212_04C10	EPI_ISL_1041502	PRJNA704697	SAMN20961611	PP604025	2021-02-10
NY-PRL-210212_04C12	EPI_ISL_1041503	PRJNA704697	SAMN20961612	PP604026	2021-02-10
NY-PRL-210212_04D02	EPI_ISL_1041504	PRJNA704697	SAMN20961613	PP604027	2021-02-10
NY-PRL-210212_04D04	EPI_ISL_1041505	PRJNA704697	SAMN20961614	PP604028	2021-02-10
NY-PRL-210212_04D05	EPI_ISL_1041506	PRJNA704697	SAMN20961615	PP604029	2021-02-10
NY-PRL-210212_04D06	EPI_ISL_1041507	PRJNA704697	SAMN20961616	PP604030	2021-02-10
NY-PRL-210212_04D08	EPI_ISL_1041508	PRJNA704697	SAMN20961617	PP604031	2021-02-10
NY-PRL-210212_04D09	EPI_ISL_1041510	PRJNA704697	SAMN20961618	PP604032	2021-02-10
NY-PRL-210212_04D11	EPI_ISL_1041511	PRJNA704697	SAMN20961619	PP604033	2021-02-09
NY-PRL-210212_04E04	EPI_ISL_1041512	PRJNA704697	SAMN20961620	PP604034	2021-02-09
NY-PRL-210212_04E05	EPI_ISL_1041513	PRJNA704697	SAMN20961621	PP604035	2021-02-09
NY-PRL-210212_04E06	EPI_ISL_1041514	PRJNA704697	SAMN20961622	PP604036	2021-02-09
NY-PRL-210212_04E09	EPI_ISL_1041515	PRJNA704697	SAMN20961623	PP604037	2021-02-10
NY-PRL-210212_04F04	EPI_ISL_1041516	PRJNA704697	SAMN20961624	PP604038	2021-02-10
NY-PRL-210212_04F05	EPI_ISL_1041517	PRJNA704697	SAMN20961625	PP604039	2021-02-10
NY-PRL-210212_04F07	EPI_ISL_1041518	PRJNA704697	SAMN20961626	PP604040	2021-02-09
NY-PRL-210212_04F08	EPI_ISL_1041519	PRJNA704697	SAMN20961627	PP604041	2021-02-09
NY-PRL-210212_04F09	EPI_ISL_1041520	PRJNA704697	SAMN20961628	PP604042	2021-02-09
NY-PRL-210212_04F10	EPI_ISL_1041521	PRJNA704697	SAMN20961629	PP604043	2021-02-10
NY-PRL-210212_04G05	EPI_ISL_1041522	PRJNA704697	SAMN20961630	PP604044	2021-02-10
NY-PRL-210212_04G06	EPI_ISL_1041523	PRJNA704697	SAMN20961631	PP604045	2021-02-10
NY-PRL-210212_04H06	EPI_ISL_1041524	PRJNA704697	SAMN20961632	PP604046	2021-02-10
NY-PRL-210212_04H08	EPI_ISL_1041525	PRJNA704697	SAMN20961633	PP604047	2021-02-10
NY-PRL-210215_00A06	EPI_ISL_1041526	PRJNA704697	SAMN20961634	PP604048	2021-02-13
NY-PRL-210215_00A11	EPI_ISL_4096465	PRJNA704697	SAMN22977684	remove from submission	2021-02-13
NY-PRL-210215_00B02	EPI_ISL_2965160	PRJNA704697	SAMN22977685	remove from submission	2021-02-13
NY-PRL-210215_00B03	EPI_ISL_1041527	PRJNA704697	SAMN20961635	PP604049	2021-02-13
NY-PRL-210215_00B04	EPI_ISL_1041528	PRJNA704697	SAMN20961636	PP604050	2021-02-13
NY-PRL-210215_00B05	EPI_ISL_1041529	PRJNA704697	SAMN20961637	PP604051	2021-02-13
NY-PRL-210215_00B06	EPI_ISL_1041530	PRJNA704697	SAMN20961638	PP604052	2021-02-13
NY-PRL-210215_00B07	EPI_ISL_1041531	PRJNA704697	SAMN20961639	PP604053	2021-02-13
NY-PRL-210215_00B09	EPI_ISL_1041532	PRJNA704697	SAMN20961640	PP604054	2021-02-13
NY-PRL-210215_00B10	EPI_ISL_1041533	PRJNA704697	SAMN20961641	PP604055	2021-02-13
NY-PRL-210215_00B11	EPI_ISL_1041534	PRJNA704697	SAMN20961642	PP604056	2021-02-13
NY-PRL-210215_00C02	EPI_ISL_1041535	PRJNA704697	SAMN20961643	PP604057	2021-02-13
NY-PRL-210215_00C03	EPI_ISL_1041536	PRJNA704697	SAMN20961644	PP604058	2021-02-13
NY-PRL-210215_00C04	EPI_ISL_1041537	PRJNA704697	SAMN20961645	PP604059	2021-02-13
NY-PRL-210215_00C06	EPI_ISL_1041538	PRJNA704697	SAMN20961646	PP604060	2021-02-13
NY-PRL-210215_00C08	EPI_ISL_1041539	PRJNA704697	SAMN20961647	PP604061	2021-02-13
NY-PRL-210215_00C09	EPI_ISL_1041540	PRJNA704697	SAMN20961648	PP604062	2021-02-13
NY-PRL-210215_00C10	EPI_ISL_1041541	PRJNA704697	SAMN20961649	PP604063	2021-02-13
NY-PRL-210215_00C11	EPI_ISL_1041542	PRJNA704697	SAMN20961650	PP604064	2021-02-13
NY-PRL-210215_00C12	EPI_ISL_1041543	PRJNA704697	SAMN20961651	PP604065	2021-02-13
NY-PRL-210215_00D03	EPI_ISL_1041544	PRJNA704697	SAMN20961652	PP604066	2021-02-13
NY-PRL-210215_00D05	EPI_ISL_1041545	PRJNA704697	SAMN20961653	PP604067	2021-02-13
NY-PRL-210215_00D06	EPI_ISL_1041546	PRJNA704697	SAMN20961654	PP604068	2021-02-13
NY-PRL-210215_00D12	EPI_ISL_1041547	PRJNA704697	SAMN20961655	PP604069	2021-02-12
NY-PRL-210215_00E05	EPI_ISL_1041548	PRJNA704697	SAMN20961656	PP604070	2021-02-13
NY-PRL-210215_00E06	EPI_ISL_1041549	PRJNA704697	SAMN20961657	PP604071	2021-02-13
NY-PRL-210215_00E07	EPI_ISL_1041550	PRJNA704697	SAMN20961658	PP604072	2021-02-13
NY-PRL-210215_00E09	EPI_ISL_1041551	PRJNA704697	SAMN20961659	PP604073	2021-02-13
NY-PRL-210215_00E11	EPI_ISL_2965243	PRJNA704697	SAMN22977686	remove from submission	2021-02-13
NY-PRL-210215_00E12	EPI_ISL_1041552	PRJNA704697	SAMN20961660	PP604074	2021-02-13
NY-PRL-210215_00F02	EPI_ISL_1041553	PRJNA704697	SAMN20961661	PP604075	2021-02-13
NY-PRL-210215_00F03	EPI_ISL_1041554	PRJNA704697	SAMN20961662	PP604076	2021-02-13
NY-PRL-210215_00F05	EPI_ISL_1041555	PRJNA704697	SAMN20961663	PP604077	2021-02-13
NY-PRL-210215_00F06	EPI_ISL_1041556	PRJNA704697	SAMN20961664	PP604078	2021-02-13
NY-PRL-210215_00F11	EPI_ISL_1041557	PRJNA704697	SAMN20961665	PP604079	2021-02-13
NY-PRL-210215_00F12	EPI_ISL_1041558	PRJNA704697	SAMN20961666	PP604080	2021-02-13
NY-PRL-210215_00G01	EPI_ISL_1041559	PRJNA704697	SAMN20961667	PP604081	2021-02-13
NY-PRL-210215_00G02	EPI_ISL_1041560	PRJNA704697	SAMN20961668	PP604082	2021-02-13
NY-PRL-210215_00G03	EPI_ISL_1041561	PRJNA704697	SAMN20961669	PP604083	2021-02-13
NY-PRL-210215_00G04	EPI_ISL_1041562	PRJNA704697	SAMN20961670	PP604084	2021-02-13
NY-PRL-210215_00G05	EPI_ISL_1041563	PRJNA704697	SAMN20961671	PP604085	2021-02-13
NY-PRL-210215_00G06	EPI_ISL_1041564	PRJNA704697	SAMN20961672	PP604086	2021-02-13
NY-PRL-210215_00G07	EPI_ISL_1041565	PRJNA704697	SAMN20961673	PP604087	2021-02-13
NY-PRL-210215_00G08	EPI_ISL_1041566	PRJNA704697	SAMN20961674	PP604088	2021-02-13
NY-PRL-210215_00G09	EPI_ISL_1041567	PRJNA704697	SAMN20961675	PP604089	2021-02-13
NY-PRL-210215_00G10	EPI_ISL_1041568	PRJNA704697	SAMN20961676	PP604090	2021-02-13
NY-PRL-210215_00H09	EPI_ISL_1041569	PRJNA704697	SAMN20961677	PP604091	2021-02-13
NY-PRL-210215_01A05	EPI_ISL_1041570	PRJNA704697	SAMN20961678	PP604092	2021-02-12
NY-PRL-210215_01A09	EPI_ISL_1041571	PRJNA704697	SAMN20961679	PP604093	2021-02-13
NY-PRL-210215_01A10	EPI_ISL_1041572	PRJNA704697	SAMN20961680	PP604094	2021-02-13
NY-PRL-210215_01B04	EPI_ISL_1041573	PRJNA704697	SAMN20961681	PP604095	2021-02-13
NY-PRL-210215_01B05	EPI_ISL_1041574	PRJNA704697	SAMN20961682	PP604096	2021-02-13
NY-PRL-210215_01B06	EPI_ISL_2965138	PRJNA704697	SAMN22977687	PP604097	2021-02-13
NY-PRL-210215_01B08	EPI_ISL_1041575	PRJNA704697	SAMN20961683	PP604098	2021-02-13
NY-PRL-210215_01B10	EPI_ISL_1041576	PRJNA704697	SAMN20961684	PP604099	2021-02-13
NY-PRL-210215_01C01	EPI_ISL_1041577	PRJNA704697	SAMN20961685	PP604100	2021-02-13
NY-PRL-210215_01C02	EPI_ISL_1041578	PRJNA704697	SAMN20961686	PP604101	2021-02-13
NY-PRL-210215_01C05	EPI_ISL_2965284	PRJNA704697	SAMN22977688	PP604102	2021-02-13
NY-PRL-210215_01C06	EPI_ISL_1041579	PRJNA704697	SAMN20961687	PP604103	2021-02-13
NY-PRL-210215_01C07	EPI_ISL_1041580	PRJNA704697	SAMN20961688	PP604104	2021-02-13
NY-PRL-210215_01C09	EPI_ISL_1041581	PRJNA704697	SAMN20961689	PP604105	2021-02-13
NY-PRL-210215_01D03	EPI_ISL_1041582	PRJNA704697	SAMN20961690	PP604106	2021-02-13
NY-PRL-210215_01D04	EPI_ISL_1041583	PRJNA704697	SAMN20961691	PP604107	2021-02-13
NY-PRL-210215_01D05	EPI_ISL_1041584	PRJNA704697	SAMN20961692	PP604108	2021-02-13
NY-PRL-210215_01D06	EPI_ISL_1041585	PRJNA704697	SAMN20961693	PP604109	2021-02-13
NY-PRL-210215_01D09	EPI_ISL_1041586	PRJNA704697	SAMN20961694	PP604110	2021-02-13
NY-PRL-210215_01E01	EPI_ISL_1041587	PRJNA704697	SAMN20961695	PP604111	2021-02-13
NY-PRL-210215_01E02	EPI_ISL_1041588	PRJNA704697	SAMN20961696	PP604112	2021-02-13
NY-PRL-210215_01E03	EPI_ISL_1041589	PRJNA704697	SAMN20961697	PP604113	2021-02-13
NY-PRL-210215_01E06	EPI_ISL_1041590	PRJNA704697	SAMN20961698	PP604114	2021-02-13
NY-PRL-210215_01E08	EPI_ISL_1041591	PRJNA704697	SAMN20961699	PP604115	2021-02-12
NY-PRL-210215_01E11	EPI_ISL_1041592	PRJNA704697	SAMN20961700	PP604116	2021-02-14
NY-PRL-210215_01F04	EPI_ISL_1041593	PRJNA704697	SAMN20961701	PP604117	2021-02-12
NY-PRL-210215_01F05	EPI_ISL_1041594	PRJNA704697	SAMN20961702	PP604118	2021-02-14
NY-PRL-210215_01F06	EPI_ISL_1041595	PRJNA704697	SAMN20961703	PP604119	2021-02-13
NY-PRL-210215_01F07	EPI_ISL_1041596	PRJNA704697	SAMN20961704	PP604120	2021-02-13
NY-PRL-210215_01F08	EPI_ISL_1041597	PRJNA704697	SAMN20961705	PP604121	2021-02-13
NY-PRL-210215_01F10	EPI_ISL_1041598	PRJNA704697	SAMN20961706	PP604122	2021-02-13
NY-PRL-210215_01G02	EPI_ISL_1041599	PRJNA704697	SAMN20961707	PP604123	2021-02-13
NY-PRL-210215_01G03	EPI_ISL_1041600	PRJNA704697	SAMN20961708	PP604124	2021-02-13
NY-PRL-210215_01G08	EPI_ISL_1041601	PRJNA704697	SAMN20961709	PP604125	2021-02-13
NY-PRL-210215_01G09	EPI_ISL_1041602	PRJNA704697	SAMN20961710	PP604126	2021-02-13
NY-PRL-210215_01G12	EPI_ISL_1041603	PRJNA704697	SAMN20961711	PP604127	2021-02-13
NY-PRL-210215_01H02	EPI_ISL_1041604	PRJNA704697	SAMN20961712	PP604128	2021-02-13
NY-PRL-210215_01H03	EPI_ISL_1041605	PRJNA704697	SAMN20961713	PP604129	2021-02-13
NY-PRL-210215_01H04	EPI_ISL_1041606	PRJNA704697	SAMN20961714	PP604130	2021-02-13
NY-PRL-210215_01H06	EPI_ISL_1041607	PRJNA704697	SAMN20961715	PP604131	2021-02-13
NY-PRL-210215_01H07	EPI_ISL_1041608	PRJNA704697	SAMN20961716	PP604132	2021-02-13
NY-PRL-210215_01H08	EPI_ISL_1041609	PRJNA704697	SAMN20961717	PP604133	2021-02-13
NY-PRL-210215_01H10	EPI_ISL_1041610	PRJNA704697	SAMN20961718	PP604134	2021-02-13
NY-PRL-210215_01H11	EPI_ISL_1041611	PRJNA704697	SAMN20961719	PP604135	2021-02-12
NY-PRL-210215_02A01	EPI_ISL_1041612	PRJNA704697	SAMN20961720	PP604136	2021-02-12
NY-PRL-210215_02A07	EPI_ISL_1041613	PRJNA704697	SAMN20961721	PP604137	2021-02-12
NY-PRL-210215_02A08	EPI_ISL_1041614	PRJNA704697	SAMN20961722	PP604138	2021-02-13
NY-PRL-210215_02A09	EPI_ISL_1041615	PRJNA704697	SAMN20961723	PP604139	2021-02-13
NY-PRL-210215_02A11	EPI_ISL_1041616	PRJNA704697	SAMN20961724	PP604140	2021-02-13
NY-PRL-210215_02A12	EPI_ISL_2965192	PRJNA704697	SAMN22977689	PP604141	2021-02-13
NY-PRL-210215_02B01	EPI_ISL_1041617	PRJNA704697	SAMN20961725	PP604142	2021-02-13
NY-PRL-210215_02B02	EPI_ISL_1041618	PRJNA704697	SAMN20961726	PP604143	2021-02-13
NY-PRL-210215_02B04	EPI_ISL_2965193	PRJNA704697	SAMN22977690	PP604144	2021-02-13
NY-PRL-210215_02B07	EPI_ISL_1041619	PRJNA704697	SAMN20961727	PP604145	2021-02-13
NY-PRL-210215_02B08	EPI_ISL_1041620	PRJNA704697	SAMN20961728	PP604146	2021-02-13
NY-PRL-210215_02B09	EPI_ISL_1041621	PRJNA704697	SAMN20961729	PP604147	2021-02-14
NY-PRL-210215_02B10	EPI_ISL_1041622	PRJNA704697	SAMN20961730	PP604148	2021-02-14
NY-PRL-210215_02B11	EPI_ISL_1041623	PRJNA704697	SAMN20961731	PP604149	2021-02-14
NY-PRL-210215_02B12	EPI_ISL_1041624	PRJNA704697	SAMN20961732	PP604150	2021-02-14
NY-PRL-210215_02C02	EPI_ISL_1041625	PRJNA704697	SAMN20961733	PP604151	2021-02-14
NY-PRL-210215_02C04	EPI_ISL_1041626	PRJNA704697	SAMN20961734	PP604152	2021-02-14
NY-PRL-210215_02C05	EPI_ISL_1041627	PRJNA704697	SAMN20961735	PP604153	2021-02-14
NY-PRL-210215_02C08	EPI_ISL_1041628	PRJNA704697	SAMN20961736	PP604154	2021-02-14
NY-PRL-210215_02C09	EPI_ISL_1041629	PRJNA704697	SAMN20961737	PP604155	2021-02-14
NY-PRL-210215_02D01	EPI_ISL_1041630	PRJNA704697	SAMN20961738	PP604156	2021-02-14
NY-PRL-210215_02D03	EPI_ISL_1041631	PRJNA704697	SAMN20961739	PP604157	2021-02-12
NY-PRL-210215_02D04	EPI_ISL_1041632	PRJNA704697	SAMN20961740	PP604158	2021-02-13
NY-PRL-210215_02D05	EPI_ISL_1041633	PRJNA704697	SAMN20961741	PP604159	2021-02-13
NY-PRL-210215_02D06	EPI_ISL_1041634	PRJNA704697	SAMN20961742	PP604160	2021-02-13
NY-PRL-210215_02D07	EPI_ISL_1041635	PRJNA704697	SAMN20961743	PP604161	2021-02-13
NY-PRL-210215_02D11	EPI_ISL_1041636	PRJNA704697	SAMN20961744	PP604162	2021-02-14
NY-PRL-210215_02E03	EPI_ISL_1041637	PRJNA704697	SAMN20961745	PP604163	2021-02-13
NY-PRL-210215_02E06	EPI_ISL_1041638	PRJNA704697	SAMN20961746	PP604164	2021-02-12
NY-PRL-210215_02E07	EPI_ISL_1041639	PRJNA704697	SAMN20961747	PP604165	2021-02-13
NY-PRL-210215_02E08	EPI_ISL_1041640	PRJNA704697	SAMN20961748	PP604166	2021-02-14
NY-PRL-210215_02E09	EPI_ISL_1041641	PRJNA704697	SAMN20961749	PP604167	2021-02-13
NY-PRL-210215_02E10	EPI_ISL_1041642	PRJNA704697	SAMN20961750	PP604168	2021-02-13
NY-PRL-210215_02E11	EPI_ISL_1041643	PRJNA704697	SAMN20961751	PP604169	2021-02-14
NY-PRL-210215_02E12	EPI_ISL_1041644	PRJNA704697	SAMN20961752	PP604170	2021-02-14
NY-PRL-210215_02F02	EPI_ISL_2965295	PRJNA704697	SAMN22977691	PP604171	2021-02-13
NY-PRL-210215_02F03	EPI_ISL_1041645	PRJNA704697	SAMN20961753	PP604172	2021-02-13
NY-PRL-210215_02F04	EPI_ISL_1041646	PRJNA704697	SAMN20961754	PP604173	2021-02-13
NY-PRL-210215_02F05	EPI_ISL_1041647	PRJNA704697	SAMN20961755	PP604174	2021-02-13
NY-PRL-210215_02F06	EPI_ISL_1041648	PRJNA704697	SAMN20961756	PP604175	2021-02-13
NY-PRL-210215_02F08	EPI_ISL_1041649	PRJNA704697	SAMN20961757	PP604176	2021-02-13
NY-PRL-210215_02F09	EPI_ISL_1041650	PRJNA704697	SAMN20961758	PP604177	2021-02-13
NY-PRL-210215_02F10	EPI_ISL_1041651	PRJNA704697	SAMN20961759	PP604178	2021-02-13
NY-PRL-210215_02F11	EPI_ISL_1041652	PRJNA704697	SAMN20961760	PP604179	2021-02-13
NY-PRL-210215_02F12	EPI_ISL_1041653	PRJNA704697	SAMN20961761	PP604180	2021-02-13
NY-PRL-210215_02G01	EPI_ISL_1041654	PRJNA704697	SAMN20961762	PP604181	2021-02-13
NY-PRL-210215_02G02	EPI_ISL_1041655	PRJNA704697	SAMN20961763	PP604182	2021-02-13
NY-PRL-210215_02G03	EPI_ISL_1041656	PRJNA704697	SAMN20961764	PP604183	2021-02-13
NY-PRL-210215_02G04	EPI_ISL_1041657	PRJNA704697	SAMN20961765	PP604184	2021-02-12
NY-PRL-210215_02G05	EPI_ISL_1041658	PRJNA704697	SAMN20961766	PP604185	2021-02-13
NY-PRL-210215_02G06	EPI_ISL_1041659	PRJNA704697	SAMN20961767	PP604186	2021-02-13
NY-PRL-210215_02G08	EPI_ISL_1041660	PRJNA704697	SAMN20961768	PP604187	2021-02-13
NY-PRL-210215_02G09	EPI_ISL_1041661	PRJNA704697	SAMN20961769	PP604188	2021-02-13
NY-PRL-210215_02G10	EPI_ISL_1041662	PRJNA704697	SAMN20961770	PP604189	2021-02-13
NY-PRL-210215_02G11	EPI_ISL_1041663	PRJNA704697	SAMN20961771	PP604190	2021-02-13
NY-PRL-210215_02H01	EPI_ISL_1041664	PRJNA704697	SAMN20961772	PP604191	2021-02-13
NY-PRL-210215_02H02	EPI_ISL_1041665	PRJNA704697	SAMN20961773	PP604192	2021-02-13
NY-PRL-210215_02H04	EPI_ISL_1041666	PRJNA704697	SAMN20961774	PP604193	2021-02-13
NY-PRL-210215_02H06	EPI_ISL_1041667	PRJNA704697	SAMN20961775	PP604194	2021-02-13
NY-PRL-210215_02H07	EPI_ISL_1041668	PRJNA704697	SAMN20961776	PP604195	2021-02-13
NY-PRL-210215_02H08	EPI_ISL_1041669	PRJNA704697	SAMN20961777	PP604196	2021-02-13
NY-PRL-210215_02H09	EPI_ISL_1041670	PRJNA704697	SAMN20961778	PP604197	2021-02-12
NY-PRL-210215_02H10	EPI_ISL_1041671	PRJNA704697	SAMN20961779	PP604198	2021-02-13
NY-PRL-210215_03A04	EPI_ISL_1041672	PRJNA704697	SAMN20961780	PP604199	2021-02-13
NY-PRL-210215_03A05	EPI_ISL_1041673	PRJNA704697	SAMN20961781	PP604200	2021-02-13
NY-PRL-210215_03A06	EPI_ISL_1041674	PRJNA704697	SAMN20961782	PP604201	2021-02-13
NY-PRL-210215_03A08	EPI_ISL_1041675	PRJNA704697	SAMN20961783	PP604202	2021-02-13
NY-PRL-210215_03A09	EPI_ISL_1041676	PRJNA704697	SAMN20961784	PP604203	2021-02-13
NY-PRL-210215_03A10	EPI_ISL_1041677	PRJNA704697	SAMN20961785	PP604204	2021-02-13
NY-PRL-210215_03A12	EPI_ISL_1041678	PRJNA704697	SAMN20961786	PP604205	2021-02-13
NY-PRL-210215_03B01	EPI_ISL_1041679	PRJNA704697	SAMN20961787	PP604206	2021-02-13
NY-PRL-210215_03B03	EPI_ISL_1041680	PRJNA704697	SAMN20961788	PP604207	2021-02-13
NY-PRL-210215_03B06	EPI_ISL_1041681	PRJNA704697	SAMN20961789	PP604208	2021-02-12
NY-PRL-210215_03B07	EPI_ISL_1041682	PRJNA704697	SAMN20961790	PP604209	2021-02-13
NY-PRL-210215_03B08	EPI_ISL_1041683	PRJNA704697	SAMN20961791	PP604210	2021-02-13
NY-PRL-210215_03B11	EPI_ISL_1041684	PRJNA704697	SAMN20961792	PP604211	2021-02-13
NY-PRL-210215_03C01	EPI_ISL_1041685	PRJNA704697	SAMN20961793	PP604212	2021-02-13
NY-PRL-210215_03C02	EPI_ISL_1041686	PRJNA704697	SAMN20961794	PP604213	2021-02-13
NY-PRL-210215_03C03	EPI_ISL_1041687	PRJNA704697	SAMN20961795	PP604214	2021-02-12
NY-PRL-210215_03C04	EPI_ISL_1041688	PRJNA704697	SAMN20961796	PP604215	2021-02-13
NY-PRL-210215_03C05	EPI_ISL_1041689	PRJNA704697	SAMN20961797	PP604216	2021-02-13
NY-PRL-210215_03C07	EPI_ISL_1041690	PRJNA704697	SAMN20961798	PP604217	2021-02-13
NY-PRL-210215_03C09	EPI_ISL_1041691	PRJNA704697	SAMN20961799	PP604218	2021-02-13
NY-PRL-210215_03C11	EPI_ISL_1041692	PRJNA704697	SAMN20961800	PP604219	2021-02-13
NY-PRL-210215_03D01	EPI_ISL_1041693	PRJNA704697	SAMN20961801	PP604220	2021-02-13
NY-PRL-210215_03D02	EPI_ISL_1041694	PRJNA704697	SAMN20961802	PP604221	2021-02-13
NY-PRL-210215_03D03	EPI_ISL_1041695	PRJNA704697	SAMN20961803	PP604222	2021-02-13
NY-PRL-210215_03D10	EPI_ISL_1041696	PRJNA704697	SAMN20961804	PP604223	2021-02-14
NY-PRL-210215_03D11	EPI_ISL_1041697	PRJNA704697	SAMN20961805	PP604224	2021-02-14
NY-PRL-210215_03E01	EPI_ISL_1041698	PRJNA704697	SAMN20961806	PP604225	2021-02-13
NY-PRL-210215_03E02	EPI_ISL_1041699	PRJNA704697	SAMN20961807	PP604226	2021-02-14
NY-PRL-210215_03E03	EPI_ISL_1041700	PRJNA704697	SAMN20961808	PP604227	2021-02-14
NY-PRL-210215_03E04	EPI_ISL_1041701	PRJNA704697	SAMN20961809	PP604228	2021-02-14
NY-PRL-210215_03E05	EPI_ISL_1041702	PRJNA704697	SAMN20961810	PP604229	2021-02-14
NY-PRL-210215_03E06	EPI_ISL_1041703	PRJNA704697	SAMN20961811	PP604230	2021-02-14
NY-PRL-210215_03E08	EPI_ISL_1041704	PRJNA704697	SAMN20961812	PP604231	2021-02-14
NY-PRL-210215_03E09	EPI_ISL_1041705	PRJNA704697	SAMN20961813	PP604232	2021-02-14
NY-PRL-210215_03E10	EPI_ISL_1041706	PRJNA704697	SAMN20961814	PP604233	2021-02-14
NY-PRL-210215_03E11	EPI_ISL_1041707	PRJNA704697	SAMN20961815	PP604234	2021-02-14
NY-PRL-210215_03F01	EPI_ISL_1041708	PRJNA704697	SAMN20961816	PP604235	2021-02-12
NY-PRL-210215_03F02	EPI_ISL_1041709	PRJNA704697	SAMN20961817	PP604236	2021-02-12
NY-PRL-210215_03F03	EPI_ISL_1041710	PRJNA704697	SAMN20961818	PP604237	2021-02-14
NY-PRL-210215_03F04	EPI_ISL_1041711	PRJNA704697	SAMN20961819	PP604238	2021-02-14
NY-PRL-210215_03F05	EPI_ISL_1041712	PRJNA704697	SAMN20961820	PP604239	2021-02-14
NY-PRL-210215_03F06	EPI_ISL_1041713	PRJNA704697	SAMN20961821	PP604240	2021-02-14
NY-PRL-210215_03F07	EPI_ISL_1041714	PRJNA704697	SAMN20961822	PP604241	2021-02-14
NY-PRL-210215_03F11	EPI_ISL_1041715	PRJNA704697	SAMN20961823	PP604242	2021-02-14
NY-PRL-210215_03G02	EPI_ISL_1041716	PRJNA704697	SAMN20961824	PP604243	2021-02-14
NY-PRL-210215_03G03	EPI_ISL_1041717	PRJNA704697	SAMN20961825	PP604244	2021-02-14
NY-PRL-210215_03G05	EPI_ISL_1041718	PRJNA704697	SAMN20961826	PP604245	2021-02-13
NY-PRL-210215_03G06	EPI_ISL_1041719	PRJNA704697	SAMN20961827	PP604246	2021-02-13
NY-PRL-210215_03G08	EPI_ISL_1041720	PRJNA704697	SAMN20961828	PP604247	2021-02-13
NY-PRL-210215_03G11	EPI_ISL_1041721	PRJNA704697	SAMN20961829	PP604248	2021-02-14
NY-PRL-210215_03H02	EPI_ISL_1041722	PRJNA704697	SAMN20961830	PP604249	2021-02-14
NY-PRL-210215_03H03	EPI_ISL_1041723	PRJNA704697	SAMN20961831	PP604250	2021-02-12
NY-PRL-210215_03H04	EPI_ISL_1041724	PRJNA704697	SAMN20961832	PP604251	2021-02-12
NY-PRL-210215_03H07	EPI_ISL_1041725	PRJNA704697	SAMN20961833	PP604252	2021-02-14
NY-PRL-210215_03H08	EPI_ISL_1041726	PRJNA704697	SAMN20961834	PP604253	2021-02-14
NY-PRL-210215_03H10	EPI_ISL_1041727	PRJNA704697	SAMN20961835	PP604254	2021-02-14
NY-PRL-210215_03H11	EPI_ISL_1041728	PRJNA704697	SAMN20961836	PP604255	2021-02-14
NY-PRL-210217_00A01	EPI_ISL_1041729	PRJNA704697		PP604256	2021-02-14
NY-PRL-210217_00A02	EPI_ISL_1041730	PRJNA704697		PP604257	2021-02-14
NY-PRL-210217_00A03	EPI_ISL_1041731	PRJNA704697		PP604258	2021-02-14
NY-PRL-210217_00A05	EPI_ISL_1041732	PRJNA704697		PP604259	2021-02-14
NY-PRL-210217_00A06	EPI_ISL_1041733	PRJNA704697		PP604260	2021-02-14
NY-PRL-210217_00A07	EPI_ISL_1041734	PRJNA704697		PP604261	2021-02-14
NY-PRL-210217_00A11	EPI_ISL_1041735	PRJNA704697		PP604262	2021-02-13
NY-PRL-210217_00A12	EPI_ISL_4096466	PRJNA704697		PP604263	2021-02-13
NY-PRL-210217_00A13	EPI_ISL_1041736	PRJNA704697		PP604264	2021-02-14
NY-PRL-210217_00A14	EPI_ISL_1041737	PRJNA704697		PP604265	2021-02-14
NY-PRL-210217_00A16	EPI_ISL_1041738	PRJNA704697		PP604266	2021-02-14
NY-PRL-210217_00A17	EPI_ISL_1041739	PRJNA704697		PP604267	2021-02-14
NY-PRL-210217_00A18	EPI_ISL_1041740	PRJNA704697		PP604268	2021-02-14
NY-PRL-210217_00A19	EPI_ISL_1041741	PRJNA704697		PP604269	2021-02-14
NY-PRL-210217_00A20	EPI_ISL_1041742	PRJNA704697		PP604270	2021-02-14
NY-PRL-210217_00A21	EPI_ISL_1041743	PRJNA704697		PP604271	2021-02-14
NY-PRL-210217_00B01	EPI_ISL_1041744	PRJNA704697		PP604272	2021-02-14
NY-PRL-210217_00B03	EPI_ISL_1041745	PRJNA704697		PP604273	2021-02-14
NY-PRL-210217_00B04	EPI_ISL_1041746	PRJNA704697		PP604274	2021-02-14
NY-PRL-210217_00B05	EPI_ISL_4096467	PRJNA704697		PP604275	2021-02-14
NY-PRL-210217_00B06	EPI_ISL_1041747	PRJNA704697		PP604276	2021-02-14
NY-PRL-210217_00B07	EPI_ISL_1041748	PRJNA704697		PP604277	2021-02-14
NY-PRL-210217_00B08	EPI_ISL_1041749	PRJNA704697		PP604278	2021-02-14
NY-PRL-210217_00B09	EPI_ISL_1041750	PRJNA704697		PP604279	2021-02-14
NY-PRL-210217_00B10	EPI_ISL_4096468	PRJNA704697		remove from submission	2021-02-13
NY-PRL-210217_00B13	EPI_ISL_1041751	PRJNA704697		PP604280	2021-02-14
NY-PRL-210217_00B14	EPI_ISL_1041752	PRJNA704697		PP604281	2021-02-14
NY-PRL-210217_00B15	EPI_ISL_1041753	PRJNA704697		PP604282	2021-02-14
NY-PRL-210217_00B17	EPI_ISL_1041754	PRJNA704697		PP604283	2021-02-14
NY-PRL-210217_00B18	EPI_ISL_1041755	PRJNA704697		PP604284	2021-02-14
NY-PRL-210217_00B19	EPI_ISL_1041756	PRJNA704697		PP604285	2021-02-14
NY-PRL-210217_00B20	EPI_ISL_1041757	PRJNA704697		PP604286	2021-02-15
NY-PRL-210217_00B21	EPI_ISL_1041758	PRJNA704697		PP604287	2021-02-15
NY-PRL-210217_00B22	EPI_ISL_1041759	PRJNA704697		PP604288	2021-02-15
NY-PRL-210217_00B24	EPI_ISL_1041760	PRJNA704697		PP604289	2021-02-15
NY-PRL-210217_00C01	EPI_ISL_1041761	PRJNA704697		PP604290	2021-02-15
NY-PRL-210217_00C02	EPI_ISL_1041762	PRJNA704697		PP604291	2021-02-15
NY-PRL-210217_00C05	EPI_ISL_1041763	PRJNA704697		PP604292	2021-02-15
NY-PRL-210217_00C07	EPI_ISL_1041764	PRJNA704697		PP604293	2021-02-15
NY-PRL-210217_00C08	EPI_ISL_1041765	PRJNA704697		PP604294	2021-02-15
NY-PRL-210217_00C11	EPI_ISL_1041766	PRJNA704697		PP604295	2021-02-15
NY-PRL-210217_00C12	EPI_ISL_1041767	PRJNA704697		PP604296	2021-02-15
NY-PRL-210217_00C13	EPI_ISL_1041768	PRJNA704697		PP604297	2021-02-15
NY-PRL-210217_00C14	EPI_ISL_1041769	PRJNA704697		PP604298	2021-02-15
NY-PRL-210217_00C15	EPI_ISL_1041770	PRJNA704697		PP604299	2021-02-15
NY-PRL-210217_00C16	EPI_ISL_1041771	PRJNA704697		PP604300	2021-02-15
NY-PRL-210217_00C17	EPI_ISL_1041772	PRJNA704697		PP604301	2021-02-15
NY-PRL-210217_00C18	EPI_ISL_4096469	PRJNA704697		remove from submission	2021-02-15
NY-PRL-210217_00C19	EPI_ISL_1041773	PRJNA704697		PP604302	2021-02-15
NY-PRL-210217_00C20	EPI_ISL_1041774	PRJNA704697		PP604303	2021-02-15
NY-PRL-210217_00C21	EPI_ISL_1041775	PRJNA704697		PP604304	2021-02-15
NY-PRL-210217_00C22	EPI_ISL_1041776	PRJNA704697		PP604305	2021-02-15
NY-PRL-210217_00D01	EPI_ISL_1041777	PRJNA704697		PP604306	2021-02-15
NY-PRL-210217_00D02	EPI_ISL_1041778	PRJNA704697		PP604307	2021-02-15
NY-PRL-210217_00D05	EPI_ISL_1041779	PRJNA704697		PP604308	2021-02-15
NY-PRL-210217_00D06	EPI_ISL_1041780	PRJNA704697		PP604309	2021-02-15
NY-PRL-210217_00D08	EPI_ISL_1041781	PRJNA704697		PP604310	2021-02-15
NY-PRL-210217_00D12	EPI_ISL_1041782	PRJNA704697		PP604311	2021-02-15
NY-PRL-210217_00D14	EPI_ISL_1041783	PRJNA704697		PP604312	2021-02-14
NY-PRL-210217_00D15	EPI_ISL_1041784	PRJNA704697		PP604313	2021-02-14
NY-PRL-210217_00D16	EPI_ISL_1041785	PRJNA704697		PP604314	2021-02-15
NY-PRL-210217_00D17	EPI_ISL_1041786	PRJNA704697		PP604315	2021-02-15
NY-PRL-210217_00D18	EPI_ISL_1041787	PRJNA704697		PP604316	2021-02-15
NY-PRL-210217_00D19	EPI_ISL_4096470	PRJNA704697		PP604317	2021-02-15
NY-PRL-210217_00D20	EPI_ISL_1041788	PRJNA704697		PP604318	2021-02-15
NY-PRL-210217_00D21	EPI_ISL_1041789	PRJNA704697		PP604319	2021-02-15
NY-PRL-210217_00D22	EPI_ISL_1041790	PRJNA704697		PP604320	2021-02-15
NY-PRL-210217_00D23	EPI_ISL_1041791	PRJNA704697		PP604321	2021-02-15
NY-PRL-210217_00E05	EPI_ISL_1041792	PRJNA704697		PP604322	2021-02-15
NY-PRL-210217_00E07	EPI_ISL_1041793	PRJNA704697		PP604323	2021-02-15
NY-PRL-210217_00E09	EPI_ISL_1041794	PRJNA704697		PP604324	2021-02-15
NY-PRL-210217_00E11	EPI_ISL_1041795	PRJNA704697		PP604325	2021-02-14
NY-PRL-210217_00E12	EPI_ISL_1041796	PRJNA704697		PP604326	2021-02-14
NY-PRL-210217_00E13	EPI_ISL_1041797	PRJNA704697		PP604327	2021-02-14
NY-PRL-210217_00E14	EPI_ISL_1041798	PRJNA704697		PP604328	2021-02-14
NY-PRL-210217_00E15	EPI_ISL_1041799	PRJNA704697		PP604329	2021-02-14
NY-PRL-210217_00E16	EPI_ISL_1041800	PRJNA704697		PP604330	2021-02-14
NY-PRL-210217_00E19	EPI_ISL_1041801	PRJNA704697		PP604331	2021-02-13
NY-PRL-210217_00E21	EPI_ISL_1041802	PRJNA704697		PP604332	2021-02-13
NY-PRL-210217_00E22	EPI_ISL_1041803	PRJNA704697		PP604333	2021-02-13
NY-PRL-210217_00E23	EPI_ISL_1041804	PRJNA704697		PP604334	2021-02-13
NY-PRL-210217_00F02	EPI_ISL_1041805	PRJNA704697		PP604335	2021-02-14
NY-PRL-210217_00F03	EPI_ISL_1041806	PRJNA704697		PP604336	2021-02-14
NY-PRL-210217_00F05	EPI_ISL_4096471	PRJNA704697		remove from submission	2021-02-14
NY-PRL-210217_00F06	EPI_ISL_1041807	PRJNA704697		PP604337	2021-02-14
NY-PRL-210217_00F09	EPI_ISL_1041808	PRJNA704697		PP604338	2021-02-14
NY-PRL-210217_00F10	EPI_ISL_1041809	PRJNA704697		PP604339	2021-02-14
NY-PRL-210217_00F11	EPI_ISL_1041810	PRJNA704697		PP604340	2021-02-14
NY-PRL-210217_00F12	EPI_ISL_1041811	PRJNA704697		PP604341	2021-02-13
NY-PRL-210217_00F13	EPI_ISL_1041812	PRJNA704697		PP604342	2021-02-14
NY-PRL-210217_00F15	EPI_ISL_4096472	PRJNA704697		remove from submission	2021-02-14
NY-PRL-210217_00F16	EPI_ISL_1041813	PRJNA704697		PP604343	2021-02-14
NY-PRL-210217_00F17	EPI_ISL_1041814	PRJNA704697		PP604344	2021-02-14
NY-PRL-210217_00F18	EPI_ISL_1041815	PRJNA704697		PP604345	2021-02-14
NY-PRL-210217_00F19	EPI_ISL_1041816	PRJNA704697		PP604346	2021-02-14
NY-PRL-210217_00F20	EPI_ISL_1041817	PRJNA704697		PP604347	2021-02-14
NY-PRL-210217_00F21	EPI_ISL_1041818	PRJNA704697		PP604348	2021-02-14
NY-PRL-210217_00F22	EPI_ISL_1041819	PRJNA704697		PP604349	2021-02-14
NY-PRL-210217_00G07	EPI_ISL_1041820	PRJNA704697		PP604350	2021-02-12
NY-PRL-210217_00G09	EPI_ISL_1041821	PRJNA704697		PP604351	2021-02-12
NY-PRL-210217_00G10	EPI_ISL_1041822	PRJNA704697		PP604352	2021-02-14
NY-PRL-210217_00G13	EPI_ISL_1041823	PRJNA704697		PP604353	2021-02-12
NY-PRL-210217_00G21	EPI_ISL_1041824	PRJNA704697		PP604354	2021-02-14
NY-PRL-210217_00G23	EPI_ISL_1041825	PRJNA704697		PP604355	2021-02-14
NY-PRL-210217_00H03	EPI_ISL_1041826	PRJNA704697		PP604356	2021-02-14
NY-PRL-210217_00H04	EPI_ISL_1041827	PRJNA704697		PP604357	2021-02-14
NY-PRL-210217_00H05	EPI_ISL_1041828	PRJNA704697		PP604358	2021-02-14
NY-PRL-210217_00H07	EPI_ISL_1041829	PRJNA704697		PP604359	2021-02-14
NY-PRL-210217_00H08	EPI_ISL_1041830	PRJNA704697		PP604360	2021-02-14
NY-PRL-210217_00H09	EPI_ISL_4096473	PRJNA704697		PP604361	2021-02-14
NY-PRL-210217_00H10	EPI_ISL_1041831	PRJNA704697		PP604362	2021-02-14
NY-PRL-210217_00H11	EPI_ISL_1041832	PRJNA704697		PP604363	2021-02-14
NY-PRL-210217_00H16	EPI_ISL_1041833	PRJNA704697		PP604364	2021-02-12
NY-PRL-210217_00H18	EPI_ISL_1041834	PRJNA704697		PP604365	2021-02-15
NY-PRL-210217_00H20	EPI_ISL_1041835	PRJNA704697		PP604366	2021-02-13
NY-PRL-210217_00H22	EPI_ISL_1041836	PRJNA704697		PP604367	2021-02-13
NY-PRL-210217_00H23	EPI_ISL_4096474	PRJNA704697		PP604368	2021-02-13
NY-PRL-210217_00I01	EPI_ISL_1041837	PRJNA704697		PP604369	2021-02-13
NY-PRL-210217_00I02	EPI_ISL_1041838	PRJNA704697		PP604370	2021-02-13
NY-PRL-210217_00I03	EPI_ISL_1041839	PRJNA704697		PP604371	2021-02-13
NY-PRL-210217_00I04	EPI_ISL_1041840	PRJNA704697		PP604372	2021-02-13
NY-PRL-210217_00I05	EPI_ISL_1041841	PRJNA704697		PP604373	2021-02-13
NY-PRL-210217_00I06	EPI_ISL_1041842	PRJNA704697		PP604374	2021-02-13
NY-PRL-210217_00I07	EPI_ISL_1041843	PRJNA704697		PP604375	2021-02-13
NY-PRL-210217_00I08	EPI_ISL_1041844	PRJNA704697		PP604376	2021-02-13
NY-PRL-210217_00I12	EPI_ISL_1041845	PRJNA704697		PP604377	2021-02-13
NY-PRL-210217_00I13	EPI_ISL_4096475	PRJNA704697		remove from submission	2021-02-13
NY-PRL-210217_00I15	EPI_ISL_1041846	PRJNA704697		PP604378	2021-02-13
NY-PRL-210217_00I16	EPI_ISL_1041847	PRJNA704697		PP604379	2021-02-13
NY-PRL-210217_00I17	EPI_ISL_1041848	PRJNA704697		PP604380	2021-02-13
NY-PRL-210217_00I18	EPI_ISL_1041849	PRJNA704697		PP604381	2021-02-13
NY-PRL-210217_00I19	EPI_ISL_1041850	PRJNA704697		PP604382	2021-02-14
NY-PRL-210217_00I20	EPI_ISL_1041851	PRJNA704697		PP604383	2021-02-13
NY-PRL-210217_00I21	EPI_ISL_1041852	PRJNA704697		PP604384	2021-02-13
NY-PRL-210217_00I22	EPI_ISL_1041853	PRJNA704697		PP604385	2021-02-13
NY-PRL-210217_00I23	EPI_ISL_1041854	PRJNA704697		PP604386	2021-02-13
NY-PRL-210217_00J03	EPI_ISL_1041855	PRJNA704697		PP604387	2021-02-12
NY-PRL-210217_00J18	EPI_ISL_4096476	PRJNA704697		remove from submission	2021-02-12
NY-PRL-210217_00J19	EPI_ISL_1041856	PRJNA704697		PP604388	2021-02-12
NY-PRL-210217_00K01	EPI_ISL_1041857	PRJNA704697		PP604389	2021-02-13
NY-PRL-210217_00K02	EPI_ISL_1041858	PRJNA704697		PP604390	2021-02-13
NY-PRL-210217_00K03	EPI_ISL_1041859	PRJNA704697		PP604391	2021-02-14
NY-PRL-210217_00K05	EPI_ISL_1041860	PRJNA704697		PP604392	2021-02-13
NY-PRL-210217_00K08	EPI_ISL_1041861	PRJNA704697		PP604393	2021-02-13
NY-PRL-210217_00K13	EPI_ISL_1041862	PRJNA704697		PP604394	2021-02-12
NY-PRL-210217_00K20	EPI_ISL_1041863	PRJNA704697		PP604395	2021-02-13
NY-PRL-210217_00K21	EPI_ISL_1041864	PRJNA704697		PP604396	2021-02-13
NY-PRL-210217_00K23	EPI_ISL_1041865	PRJNA704697		PP604397	2021-02-13
NY-PRL-210217_00K24	EPI_ISL_1041866	PRJNA704697		PP604398	2021-02-13
NY-PRL-210217_00L01	EPI_ISL_1041867	PRJNA704697		PP604399	2021-02-12
NY-PRL-210217_00L02	EPI_ISL_1041868	PRJNA704697		PP604400	2021-02-13
NY-PRL-210217_00L03	EPI_ISL_1041869	PRJNA704697		PP604401	2021-02-13
NY-PRL-210217_00L04	EPI_ISL_1041870	PRJNA704697		PP604402	2021-02-13
NY-PRL-210217_00L05	EPI_ISL_1041871	PRJNA704697		PP604403	2021-02-13
NY-PRL-210217_00L06	EPI_ISL_1041872	PRJNA704697		PP604404	2021-02-12
NY-PRL-210217_00L07	EPI_ISL_1041873	PRJNA704697		PP604405	2021-02-12
NY-PRL-210217_00L08	EPI_ISL_1041874	PRJNA704697		PP604406	2021-02-13
NY-PRL-210217_00L11	EPI_ISL_1041875	PRJNA704697		PP604407	2021-02-14
NY-PRL-210217_00L13	EPI_ISL_4096477	PRJNA704697		remove from submission	2021-02-14
NY-PRL-210217_00L14	EPI_ISL_4096478	PRJNA704697		remove from submission	2021-02-14
NY-PRL-210217_00L15	EPI_ISL_1041876	PRJNA704697		PP604408	2021-02-14
NY-PRL-210217_00L19	EPI_ISL_1041877	PRJNA704697		PP604409	2021-02-15
NY-PRL-210217_00L20	EPI_ISL_1041878	PRJNA704697		PP604410	2021-02-15
NY-PRL-210217_00L21	EPI_ISL_1041879	PRJNA704697		PP604411	2021-02-15
NY-PRL-210217_00L22	EPI_ISL_1041880	PRJNA704697		PP604412	2021-02-15
NY-PRL-210217_00L23	EPI_ISL_1041881	PRJNA704697		PP604413	2021-02-15
NY-PRL-210217_00L24	EPI_ISL_1041882	PRJNA704697		PP604414	2021-02-15
NY-PRL-210217_00M01	EPI_ISL_1041883	PRJNA704697		PP604415	2021-02-15
NY-PRL-210217_00M03	EPI_ISL_1041884	PRJNA704697		PP604416	2021-02-15
NY-PRL-210217_00M04	EPI_ISL_1041885	PRJNA704697		PP604417	2021-02-15
NY-PRL-210217_00M07	EPI_ISL_1041886	PRJNA704697		PP604418	2021-02-14
NY-PRL-210217_00M08	EPI_ISL_1041887	PRJNA704697		PP604419	2021-02-14
NY-PRL-210217_00M09	EPI_ISL_1041888	PRJNA704697		PP604420	2021-02-14
NY-PRL-210217_00M10	EPI_ISL_1041889	PRJNA704697		PP604421	2021-02-14
NY-PRL-210217_00M11	EPI_ISL_1041890	PRJNA704697		PP604422	2021-02-14
NY-PRL-210217_00M12	EPI_ISL_1041891	PRJNA704697		PP604423	2021-02-14
NY-PRL-210217_00M13	EPI_ISL_4096479	PRJNA704697		remove from submission	2021-02-14
NY-PRL-210217_00M14	EPI_ISL_1041892	PRJNA704697		PP604424	2021-02-14
NY-PRL-210217_00M19	EPI_ISL_4096480	PRJNA704697		PP604425	2021-02-13
NY-PRL-210217_00M20	EPI_ISL_1041893	PRJNA704697		PP604426	2021-02-14
NY-PRL-210217_00M21	EPI_ISL_1041894	PRJNA704697		PP604427	2021-02-14
NY-PRL-210217_00M23	EPI_ISL_1041895	PRJNA704697		PP604428	2021-02-14
NY-PRL-210217_00N01	EPI_ISL_1041896	PRJNA704697		PP604429	2021-02-14
NY-PRL-210217_00N03	EPI_ISL_1041897	PRJNA704697		PP604430	2021-02-14
NY-PRL-210217_00N04	EPI_ISL_1041898	PRJNA704697		PP604431	2021-02-15
NY-PRL-210217_00N05	EPI_ISL_1041899	PRJNA704697		PP604432	2021-02-15
NY-PRL-210217_00N07	EPI_ISL_1041900	PRJNA704697		PP604433	2021-02-15
NY-PRL-210217_00N08	EPI_ISL_1041901	PRJNA704697		PP604434	2021-02-15
NY-PRL-210217_00N09	EPI_ISL_1041902	PRJNA704697		PP604435	2021-02-14
NY-PRL-210217_00N13	EPI_ISL_1041903	PRJNA704697		PP604436	2021-02-14
NY-PRL-210217_00N14	EPI_ISL_1041904	PRJNA704697		PP604437	2021-02-14
NY-PRL-210217_00N16	EPI_ISL_1041905	PRJNA704697		PP604438	2021-02-14
NY-PRL-210217_00N17	EPI_ISL_1041906	PRJNA704697		PP604439	2021-02-14
NY-PRL-210217_00N20	EPI_ISL_1041907	PRJNA704697		PP604440	2021-02-14
NY-PRL-210217_00N21	EPI_ISL_1041908	PRJNA704697		PP604441	2021-02-14
NY-PRL-210217_00N23	EPI_ISL_1041909	PRJNA704697		PP604442	2021-02-15
NY-PRL-210217_00O01	EPI_ISL_1041910	PRJNA704697		PP604443	2021-02-14
NY-PRL-210217_00O03	EPI_ISL_4096481	PRJNA704697		remove from submission	2021-02-15
NY-PRL-210217_00O05	EPI_ISL_1041911	PRJNA704697		PP604444	2021-02-15
NY-PRL-210217_00O06	EPI_ISL_1041912	PRJNA704697		PP604445	2021-02-15
NY-PRL-210217_00O07	EPI_ISL_1041913	PRJNA704697		PP604446	2021-02-15
NY-PRL-210217_00O08	EPI_ISL_1041914	PRJNA704697		PP604447	2021-02-15
NY-PRL-210217_00O09	EPI_ISL_1041915	PRJNA704697		PP604448	2021-02-15
NY-PRL-210217_00O10	EPI_ISL_1041916	PRJNA704697		PP604449	2021-02-15
NY-PRL-210217_00O11	EPI_ISL_1041917	PRJNA704697		PP604450	2021-02-15
NY-PRL-210217_00O12	EPI_ISL_1041918	PRJNA704697		PP604451	2021-02-15
NY-PRL-210217_00O13	EPI_ISL_1041919	PRJNA704697		PP604452	2021-02-15
NY-PRL-210217_00O15	EPI_ISL_1041920	PRJNA704697		PP604453	2021-02-15
NY-PRL-210217_00O16	EPI_ISL_4096482	PRJNA704697		remove from submission	2021-02-15
NY-PRL-210217_00O19	EPI_ISL_1041921	PRJNA704697		PP604454	2021-02-15
NY-PRL-210217_00O20	EPI_ISL_1041922	PRJNA704697		PP604455	2021-02-15
NY-PRL-210217_00O21	EPI_ISL_1041923	PRJNA704697		PP604456	2021-02-15
NY-PRL-210217_00O22	EPI_ISL_1041924	PRJNA704697		PP604457	2021-02-15
NY-PRL-210217_00P11	EPI_ISL_1041925	PRJNA704697		PP604458	2021-02-15
NY-PRL-210217_00P12	EPI_ISL_1041926	PRJNA704697		PP604459	2021-02-14
NY-PRL-210217_00P15	EPI_ISL_1041927	PRJNA704697		PP604460	2021-02-15
NY-PRL-210217_00P16	EPI_ISL_1041928	PRJNA704697		PP604461	2021-02-15
NY-PRL-210217_00P21	EPI_ISL_1041929	PRJNA704697		PP604462	2021-02-15
NY-PRL-210217_00P22	EPI_ISL_1041930	PRJNA704697		PP604463	2021-02-15
NY-PRL-210217_01A01	EPI_ISL_1097781	PRJNA704697	SAMN20961837	PP604464	2021-02-15
NY-PRL-210217_01A03	EPI_ISL_1097782	PRJNA704697	SAMN20961838	PP604465	2021-02-15
NY-PRL-210217_01A04	EPI_ISL_1097783	PRJNA704697	SAMN20961839	PP604466	2021-02-15
NY-PRL-210217_01A08	EPI_ISL_1097784	PRJNA704697	SAMN20961840	PP604467	2021-02-14
NY-PRL-210217_01B01	EPI_ISL_1097785	PRJNA704697	SAMN20961841	PP604468	2021-02-15
NY-PRL-210217_01B02	EPI_ISL_1097786	PRJNA704697	SAMN20961842	PP604469	2021-02-15
NY-PRL-210217_01C06	EPI_ISL_1097787	PRJNA704697	SAMN20961843	PP604470	2021-02-14
NY-PRL-210217_01C08	EPI_ISL_1097788	PRJNA704697	SAMN20961844	PP604471	2021-02-15
NY-PRL-210217_01C11	EPI_ISL_1097789	PRJNA704697	SAMN20961845	PP604472	2021-02-13
NY-PRL-210217_01C14	EPI_ISL_1097790	PRJNA704697	SAMN20961846	PP604473	2021-02-14
NY-PRL-210217_01C22	EPI_ISL_1097791	PRJNA704697	SAMN20961847	PP604474	2021-02-14
NY-PRL-210217_01D03	EPI_ISL_1097792	PRJNA704697	SAMN20961848	PP604475	2021-02-14
NY-PRL-210217_01D05	EPI_ISL_1097793	PRJNA704697	SAMN20961849	PP604476	2021-02-15
NY-PRL-210217_01D06	EPI_ISL_2965289	PRJNA704697	SAMN22977692	PP604477	2021-02-15
NY-PRL-210217_01D08	EPI_ISL_1097794	PRJNA704697	SAMN20961850	PP604478	2021-02-15
NY-PRL-210217_01D22	EPI_ISL_1097795	PRJNA704697	SAMN20961851	PP604479	2021-02-15
NY-PRL-210217_01E09	EPI_ISL_1097796	PRJNA704697	SAMN20961852	PP604480	2021-02-15
NY-PRL-210217_01E12	EPI_ISL_1097797	PRJNA704697	SAMN20961853	PP604481	2021-02-14
NY-PRL-210217_01F07	EPI_ISL_1097798	PRJNA704697	SAMN20961854	PP604482	2021-02-15
NY-PRL-210217_01F23	EPI_ISL_1097799	PRJNA704697	SAMN20961855	PP604483	2021-02-15
NY-PRL-210217_01G02	EPI_ISL_2965475	PRJNA704697	SAMN22977693	remove from submission	2021-02-15
NY-PRL-210217_01G04	EPI_ISL_1097800	PRJNA704697	SAMN20961856	PP604484	2021-02-15
NY-PRL-210217_01G17	EPI_ISL_1097801	PRJNA704697	SAMN20961857	PP604485	2021-02-14
NY-PRL-210217_01G20	EPI_ISL_1097802	PRJNA704697	SAMN20961858	PP604486	2021-02-14
NY-PRL-210217_01H01	EPI_ISL_1097803	PRJNA704697	SAMN20961859	PP604487	2021-02-15
NY-PRL-210217_01H02	EPI_ISL_1097804	PRJNA704697	SAMN20961860	PP604488	2021-02-14
NY-PRL-210217_01H05	EPI_ISL_1097805	PRJNA704697	SAMN20961861	PP604489	2021-02-15
NY-PRL-210217_01H09	EPI_ISL_2965510	PRJNA704697	SAMN22977694	PP604490	2021-02-15
NY-PRL-210217_01H13	EPI_ISL_1097806	PRJNA704697	SAMN20961862	PP604491	2021-02-15
NY-PRL-210217_01H17	EPI_ISL_1097807	PRJNA704697	SAMN20961863	PP604492	2021-02-15
NY-PRL-210217_01H18	EPI_ISL_1097808	PRJNA704697	SAMN20961864	PP604493	2021-02-15
NY-PRL-210217_01H23	EPI_ISL_1097809	PRJNA704697	SAMN20961865	PP604494	2021-02-15
NY-PRL-210217_01I03	EPI_ISL_1097810	PRJNA704697	SAMN20961866	PP604495	2021-02-15
NY-PRL-210217_01I05	EPI_ISL_1097811	PRJNA704697	SAMN20961867	PP604496	2021-02-15
NY-PRL-210217_01I06	EPI_ISL_1097812	PRJNA704697	SAMN20961868	PP604497	2021-02-15
NY-PRL-210217_01I09	EPI_ISL_1097813	PRJNA704697	SAMN20961869	PP604498	2021-02-15
NY-PRL-210217_01I12	EPI_ISL_1097814	PRJNA704697	SAMN20961870	PP604499	2021-02-16
NY-PRL-210217_01I15	EPI_ISL_1097815	PRJNA704697	SAMN20961871	PP604500	2021-02-16
NY-PRL-210217_01I17	EPI_ISL_1097816	PRJNA704697	SAMN20961872	PP604501	2021-02-16
NY-PRL-210217_01I19	EPI_ISL_1097817	PRJNA704697	SAMN20961873	PP604502	2021-02-15
NY-PRL-210217_01I20	EPI_ISL_1097818	PRJNA704697	SAMN20961874	PP604503	2021-02-15
NY-PRL-210217_01I23	EPI_ISL_1097819	PRJNA704697	SAMN20961875	PP604504	2021-02-15
NY-PRL-210217_01J07	EPI_ISL_1097820	PRJNA704697	SAMN20961876	PP604505	2021-02-16
NY-PRL-210217_01J09	EPI_ISL_2965277	PRJNA704697	SAMN22977695	PP604506	2021-02-15
NY-PRL-210217_01J11	EPI_ISL_1097821	PRJNA704697	SAMN20961877	PP604507	2021-02-15
NY-PRL-210217_01J12	EPI_ISL_1097822	PRJNA704697	SAMN20961878	PP604508	2021-02-15
NY-PRL-210217_01J16	EPI_ISL_1097823	PRJNA704697	SAMN20961879	PP604509	2021-02-15
NY-PRL-210217_01J18	EPI_ISL_1097824	PRJNA704697	SAMN20961880	PP604510	2021-02-15
NY-PRL-210217_01J23	EPI_ISL_1097825	PRJNA704697	SAMN20961881	PP604511	2021-02-15
NY-PRL-210217_01K04	EPI_ISL_1097826	PRJNA704697	SAMN20961882	PP604512	2021-02-16
NY-PRL-210217_01K07	EPI_ISL_1097827	PRJNA704697	SAMN20961883	PP604513	2021-02-16
NY-PRL-210217_01K08	EPI_ISL_1097828	PRJNA704697	SAMN20961884	PP604514	2021-02-15
NY-PRL-210217_01K18	EPI_ISL_1097829	PRJNA704697	SAMN20961885	PP604515	2021-02-16
NY-PRL-210217_01K19	EPI_ISL_1097830	PRJNA704697	SAMN20961886	PP604516	2021-02-16
NY-PRL-210217_01K20	EPI_ISL_1097831	PRJNA704697	SAMN20961887	PP604517	2021-02-16
NY-PRL-210217_01K23	EPI_ISL_1097832	PRJNA704697	SAMN20961888	PP604518	2021-02-15
NY-PRL-210217_01L01	EPI_ISL_1097833	PRJNA704697	SAMN20961889	PP604519	2021-02-15
NY-PRL-210217_01L02	EPI_ISL_1097834	PRJNA704697	SAMN20961890	PP604520	2021-02-15
NY-PRL-210217_01L03	EPI_ISL_2965528	PRJNA704697	SAMN22977696	remove from submission	2021-02-15
NY-PRL-210217_01L08	EPI_ISL_1097835	PRJNA704697	SAMN20961891	PP604521	2021-02-15
NY-PRL-210217_01L10	EPI_ISL_1097836	PRJNA704697	SAMN20961892	PP604522	2021-02-15
NY-PRL-210217_01L11	EPI_ISL_1097837	PRJNA704697	SAMN20961893	PP604523	2021-02-15
NY-PRL-210217_01L12	EPI_ISL_1097838	PRJNA704697	SAMN20961894	PP604524	2021-02-15
NY-PRL-210217_01L14	EPI_ISL_1097839	PRJNA704697	SAMN20961895	PP604525	2021-02-15
NY-PRL-210217_01L17	EPI_ISL_1097840	PRJNA704697	SAMN20961896	PP604526	2021-02-15
NY-PRL-210217_01L18	EPI_ISL_1097841	PRJNA704697	SAMN20961897	PP604527	2021-02-15
NY-PRL-210217_01L19	EPI_ISL_1097842	PRJNA704697	SAMN20961898	PP604528	2021-02-15
NY-PRL-210217_01L20	EPI_ISL_1097843	PRJNA704697	SAMN20961899	PP604529	2021-02-15
NY-PRL-210217_01L21	EPI_ISL_1097844	PRJNA704697	SAMN20961900	PP604530	2021-02-16
NY-PRL-210217_01M03	EPI_ISL_1097845	PRJNA704697	SAMN20961901	PP604531	2021-02-16
NY-PRL-210217_01M04	EPI_ISL_1097846	PRJNA704697	SAMN20961902	PP604532	2021-02-16
NY-PRL-210217_01M11	EPI_ISL_1097847	PRJNA704697	SAMN20961903	PP604533	2021-02-15
NY-PRL-210217_01M18	EPI_ISL_1097848	PRJNA704697	SAMN20961904	PP604534	2021-02-16
NY-PRL-210217_01M19	EPI_ISL_1097849	PRJNA704697	SAMN20961905	PP604535	2021-02-16
NY-PRL-210217_01M20	EPI_ISL_1097850	PRJNA704697	SAMN20961906	PP604536	2021-02-16
NY-PRL-210217_01M22	EPI_ISL_1097851	PRJNA704697	SAMN20961907	PP604537	2021-02-16
NY-PRL-210217_01M23	EPI_ISL_1097852	PRJNA704697	SAMN20961908	PP604538	2021-02-16
NY-PRL-210217_01N04	EPI_ISL_1097853	PRJNA704697	SAMN20961909	PP604539	2021-02-16
NY-PRL-210217_01N13	EPI_ISL_1097854	PRJNA704697	SAMN20961910	PP604540	2021-02-16
NY-PRL-210217_01N14	EPI_ISL_1097855	PRJNA704697	SAMN20961911	PP604541	2021-02-16
NY-PRL-210217_01N19	EPI_ISL_1097856	PRJNA704697	SAMN20961912	PP604542	2021-02-15
NY-PRL-210217_01O01	EPI_ISL_1097857	PRJNA704697	SAMN20961913	PP604543	2021-02-15
NY-PRL-210217_01O02	EPI_ISL_1097858	PRJNA704697	SAMN20961914	PP604544	2021-02-15
NY-PRL-210217_01O07	EPI_ISL_1097859	PRJNA704697	SAMN20961915	PP604545	2021-02-15
NY-PRL-210217_01O08	EPI_ISL_1097860	PRJNA704697	SAMN20961916	PP604546	2021-02-15
NY-PRL-210217_01O09	EPI_ISL_1097861	PRJNA704697	SAMN20961917	PP604547	2021-02-15
NY-PRL-210217_01O10	EPI_ISL_1097862	PRJNA704697	SAMN20961918	PP604548	2021-02-15
NY-PRL-210217_01O11	EPI_ISL_1097863	PRJNA704697	SAMN20961919	PP604549	2021-02-15
NY-PRL-210217_01O19	EPI_ISL_1097864	PRJNA704697	SAMN20961920	PP604550	2021-02-15
NY-PRL-210217_01O20	EPI_ISL_1097865	PRJNA704697	SAMN20961921	PP604551	2021-02-15
NY-PRL-210217_01O21	EPI_ISL_1097866	PRJNA704697	SAMN20961922	PP604552	2021-02-15
NY-PRL-210217_01P01	EPI_ISL_1097867	PRJNA704697	SAMN20961923	PP604553	2021-02-15
NY-PRL-210217_01P03	EPI_ISL_1097868	PRJNA704697	SAMN20961924	PP604554	2021-02-16
NY-PRL-210217_01P06	EPI_ISL_1097869	PRJNA704697	SAMN20961925	PP604555	2021-02-15
NY-PRL-210217_01P07	EPI_ISL_1097870	PRJNA704697	SAMN20961926	PP604556	2021-02-15
NY-PRL-210217_01P08	EPI_ISL_1097871	PRJNA704697	SAMN20961927	PP604557	2021-02-16
NY-PRL-210217_01P11	EPI_ISL_1097872	PRJNA704697	SAMN20961928	PP604558	2021-02-16
NY-PRL-210217_01P12	EPI_ISL_1097873	PRJNA704697	SAMN20961929	PP604559	2021-02-15
NY-PRL-210217_01P13	EPI_ISL_1097874	PRJNA704697	SAMN20961930	PP604560	2021-02-15
NY-PRL-210217_01P15	EPI_ISL_1097875	PRJNA704697	SAMN20961931	PP604561	2021-02-15
NY-PRL-210217_01P16	EPI_ISL_1097876	PRJNA704697	SAMN20961932	PP604562	2021-02-15
NY-PRL-210217_01P21	EPI_ISL_1097877	PRJNA704697	SAMN20961933	PP604563	2021-02-16
NY-PRL-210219_00A02	EPI_ISL_1097878	PRJNA704697	SAMN20961934	PP604564	2021-02-16
NY-PRL-210219_00A03	EPI_ISL_1097879	PRJNA704697	SAMN20961935	PP604565	2021-02-16
NY-PRL-210219_00A04	EPI_ISL_1097880	PRJNA704697	SAMN20961936	PP604566	2021-02-16
NY-PRL-210219_00A06	EPI_ISL_1097881	PRJNA704697	SAMN20961937	PP604567	2021-02-15
NY-PRL-210219_00A07	EPI_ISL_1097882	PRJNA704697	SAMN20961938	PP604568	2021-02-16
NY-PRL-210219_00A10	EPI_ISL_2965154	PRJNA704697	SAMN22977697	PP604569	2021-02-16
NY-PRL-210219_00A13	EPI_ISL_1097883	PRJNA704697	SAMN20961939	PP604570	2021-02-15
NY-PRL-210219_00A15	EPI_ISL_1097884	PRJNA704697	SAMN20961940	PP604571	2021-02-15
NY-PRL-210219_00A17	EPI_ISL_1097885	PRJNA704697	SAMN20961941	PP604572	2021-02-15
NY-PRL-210219_00A18	EPI_ISL_1097886	PRJNA704697	SAMN20961942	PP604573	2021-02-16
NY-PRL-210219_00A21	EPI_ISL_1097887	PRJNA704697	SAMN20961943	PP604574	2021-02-16
NY-PRL-210219_00A22	EPI_ISL_1097888	PRJNA704697	SAMN20961944	PP604575	2021-02-16
NY-PRL-210219_00A23	EPI_ISL_1097889	PRJNA704697	SAMN20961945	PP604576	2021-02-16
NY-PRL-210219_00A24	EPI_ISL_1097890	PRJNA704697	SAMN20961946	PP604577	2021-02-16
NY-PRL-210219_00B03	EPI_ISL_1097891	PRJNA704697	SAMN20961947	PP604578	2021-02-16
NY-PRL-210219_00B04	EPI_ISL_1097892	PRJNA704697	SAMN20961948	PP604579	2021-02-16
NY-PRL-210219_00B05	EPI_ISL_1097893	PRJNA704697	SAMN20961949	PP604580	2021-02-16
NY-PRL-210219_00B13	EPI_ISL_1097894	PRJNA704697	SAMN20961950	PP604581	2021-02-16
NY-PRL-210219_00B14	EPI_ISL_2964975	PRJNA704697	SAMN22977698	PP604582	2021-02-16
NY-PRL-210219_00B18	EPI_ISL_1097895	PRJNA704697	SAMN20961951	PP604583	2021-02-16
NY-PRL-210219_00B21	EPI_ISL_1097896	PRJNA704697	SAMN20961952	PP604584	2021-02-16
NY-PRL-210219_00B22	EPI_ISL_1097897	PRJNA704697	SAMN20961953	PP604585	2021-02-16
NY-PRL-210219_00C01	EPI_ISL_1097898	PRJNA704697	SAMN20961954	PP604586	2021-02-16
NY-PRL-210219_00C02	EPI_ISL_1097899	PRJNA704697	SAMN20961955	PP604587	2021-02-15
NY-PRL-210219_00C03	EPI_ISL_1097900	PRJNA704697	SAMN20961956	PP604588	2021-02-16
NY-PRL-210219_00C04	EPI_ISL_1097901	PRJNA704697	SAMN20961957	PP604589	2021-02-16
NY-PRL-210219_00C06	EPI_ISL_1097902	PRJNA704697	SAMN20961958	PP604590	2021-02-16
NY-PRL-210219_00C08	EPI_ISL_1097903	PRJNA704697	SAMN20961959	PP604591	2021-02-16
NY-PRL-210219_00C10	EPI_ISL_1097904	PRJNA704697	SAMN20961960	PP604592	2021-02-16
NY-PRL-210219_00C11	EPI_ISL_1097905	PRJNA704697	SAMN20961961	PP604593	2021-02-16
NY-PRL-210219_00C13	EPI_ISL_1097906	PRJNA704697	SAMN20961962	PP604594	2021-02-16
NY-PRL-210219_00C14	EPI_ISL_1097907	PRJNA704697	SAMN20961963	PP604595	2021-02-16
NY-PRL-210219_00C15	EPI_ISL_1097908	PRJNA704697	SAMN20961964	PP604596	2021-02-16
NY-PRL-210219_00C16	EPI_ISL_1097909	PRJNA704697	SAMN20961965	PP604597	2021-02-16
NY-PRL-210219_00C17	EPI_ISL_1097910	PRJNA704697	SAMN20961966	PP604598	2021-02-16
NY-PRL-210219_00C18	EPI_ISL_1097911	PRJNA704697	SAMN20961967	PP604599	2021-02-16
NY-PRL-210219_00C19	EPI_ISL_1097912	PRJNA704697	SAMN20961968	PP604600	2021-02-16
NY-PRL-210219_00C20	EPI_ISL_1097913	PRJNA704697	SAMN20961969	PP604601	2021-02-16
NY-PRL-210219_00C21	EPI_ISL_1097914	PRJNA704697	SAMN20961970	PP604602	2021-02-16
NY-PRL-210219_00D01	EPI_ISL_1097915	PRJNA704697	SAMN20961971	PP604603	2021-02-16
NY-PRL-210219_00D03	EPI_ISL_1097916	PRJNA704697	SAMN20961972	PP604604	2021-02-16
NY-PRL-210219_00D04	EPI_ISL_1097917	PRJNA704697	SAMN20961973	PP604605	2021-02-16
NY-PRL-210219_00D05	EPI_ISL_1097918	PRJNA704697	SAMN20961974	PP604606	2021-02-16
NY-PRL-210219_00D06	EPI_ISL_1097919	PRJNA704697	SAMN20961975	PP604607	2021-02-16
NY-PRL-210219_00D07	EPI_ISL_1097920	PRJNA704697	SAMN20961976	PP604608	2021-02-16
NY-PRL-210219_00D14	EPI_ISL_1097921	PRJNA704697	SAMN20961977	PP604609	2021-02-15
NY-PRL-210219_00D15	EPI_ISL_1097922	PRJNA704697	SAMN20961978	PP604610	2021-02-16
NY-PRL-210219_00D17	EPI_ISL_1097923	PRJNA704697	SAMN20961979	PP604611	2021-02-16
NY-PRL-210219_00D18	EPI_ISL_1097924	PRJNA704697	SAMN20961980	PP604612	2021-02-16
NY-PRL-210219_00D19	EPI_ISL_1097925	PRJNA704697	SAMN20961981	PP604613	2021-02-16
NY-PRL-210219_00D21	EPI_ISL_1097926	PRJNA704697	SAMN20961982	PP604614	2021-02-16
NY-PRL-210219_00E01	EPI_ISL_1097927	PRJNA704697	SAMN20961983	PP604615	2021-02-16
NY-PRL-210219_00E02	EPI_ISL_1097928	PRJNA704697	SAMN20961984	PP604616	2021-02-16
NY-PRL-210219_00E04	EPI_ISL_1097929	PRJNA704697	SAMN20961985	PP604617	2021-02-16
NY-PRL-210219_00E05	EPI_ISL_2965369	PRJNA704697	SAMN22977699	remove from submission	2021-02-16
NY-PRL-210219_00E06	EPI_ISL_1097930	PRJNA704697	SAMN20961986	PP604618	2021-02-16
NY-PRL-210219_00E11	EPI_ISL_1097931	PRJNA704697	SAMN20961987	PP604619	2021-02-16
NY-PRL-210219_00E20	EPI_ISL_1097932	PRJNA704697	SAMN20961988	PP604620	2021-02-16
NY-PRL-210219_00E22	EPI_ISL_1097933	PRJNA704697	SAMN20961989	PP604621	2021-02-16
NY-PRL-210219_00F01	EPI_ISL_1097934	PRJNA704697	SAMN20961990	PP604622	2021-02-16
NY-PRL-210219_00F02	EPI_ISL_1097935	PRJNA704697	SAMN20961991	PP604623	2021-02-16
NY-PRL-210219_00F03	EPI_ISL_1097936	PRJNA704697	SAMN20961992	PP604624	2021-02-16
NY-PRL-210219_00F06	EPI_ISL_1097937	PRJNA704697	SAMN20961993	PP604625	2021-02-16
NY-PRL-210219_00F07	EPI_ISL_1097938	PRJNA704697	SAMN20961994	PP604626	2021-02-16
NY-PRL-210219_00F08	EPI_ISL_1097939	PRJNA704697	SAMN20961995	PP604627	2021-02-16
NY-PRL-210219_00F09	EPI_ISL_1097940	PRJNA704697	SAMN20961996	PP604628	2021-02-16
NY-PRL-210219_00F10	EPI_ISL_1097941	PRJNA704697	SAMN20961997	PP604629	2021-02-16
NY-PRL-210219_00F13	EPI_ISL_1097942	PRJNA704697	SAMN20961998	PP604630	2021-02-16
NY-PRL-210219_00F14	EPI_ISL_1097943	PRJNA704697	SAMN20961999	PP604631	2021-02-16
NY-PRL-210219_00F20	EPI_ISL_1097944	PRJNA704697	SAMN20962000	PP604632	2021-02-16
NY-PRL-210219_00F21	EPI_ISL_1097945	PRJNA704697	SAMN20962001	PP604633	2021-02-16
NY-PRL-210219_00G01	EPI_ISL_1097946	PRJNA704697	SAMN20962002	PP604634	2021-02-16
NY-PRL-210219_00G02	EPI_ISL_1097947	PRJNA704697	SAMN20962003	PP604635	2021-02-16
NY-PRL-210219_00G03	EPI_ISL_1097948	PRJNA704697	SAMN20962004	PP604636	2021-02-16
NY-PRL-210219_00G04	EPI_ISL_1097949	PRJNA704697	SAMN20962005	PP604637	2021-02-16
NY-PRL-210219_00G08	EPI_ISL_1097950	PRJNA704697	SAMN20962006	PP604638	2021-02-16
NY-PRL-210219_00G10	EPI_ISL_1097951	PRJNA704697	SAMN20962007	PP604639	2021-02-16
NY-PRL-210219_00G14	EPI_ISL_1097952	PRJNA704697	SAMN20962008	PP604640	2021-02-16
NY-PRL-210219_00G16	EPI_ISL_1097953	PRJNA704697	SAMN20962009	PP604641	2021-02-16
NY-PRL-210219_00G18	EPI_ISL_1097954	PRJNA704697	SAMN20962010	PP604642	2021-02-16
NY-PRL-210219_00G20	EPI_ISL_1097955	PRJNA704697	SAMN20962011	PP604643	2021-02-16
NY-PRL-210219_00G22	EPI_ISL_1097956	PRJNA704697	SAMN20962012	PP604644	2021-02-16
NY-PRL-210219_00G23	EPI_ISL_2965205	PRJNA704697	SAMN22977700	PP604645	2021-02-16
NY-PRL-210219_00H01	EPI_ISL_2965476	PRJNA704697	SAMN22977701	remove from submission	2021-02-16
NY-PRL-210219_00H02	EPI_ISL_1097957	PRJNA704697	SAMN20962013	PP604646	2021-02-16
NY-PRL-210219_00H06	EPI_ISL_1097958	PRJNA704697	SAMN20962014	PP604647	2021-02-16
NY-PRL-210219_00H07	EPI_ISL_1097959	PRJNA704697	SAMN20962015	PP604648	2021-02-16
NY-PRL-210219_00H09	EPI_ISL_1097960	PRJNA704697	SAMN20962016	PP604649	2021-02-16
NY-PRL-210219_00H14	EPI_ISL_1097961	PRJNA704697	SAMN20962017	PP604650	2021-02-16
NY-PRL-210219_00H17	EPI_ISL_1097962	PRJNA704697	SAMN20962018	PP604651	2021-02-16
NY-PRL-210219_00H18	EPI_ISL_1097963	PRJNA704697	SAMN20962019	remove from submission	2021-02-16
NY-PRL-210219_00H19	EPI_ISL_1097964	PRJNA704697	SAMN20962020	PP604652	2021-02-16
NY-PRL-210219_00I01	EPI_ISL_1097965	PRJNA704697	SAMN20962021	PP604653	2021-02-16
NY-PRL-210219_00I03	EPI_ISL_1097966	PRJNA704697	SAMN20962022	PP604654	2021-02-16
NY-PRL-210219_00I04	EPI_ISL_1097967	PRJNA704697	SAMN20962023	PP604655	2021-02-16
NY-PRL-210219_00I06	EPI_ISL_1097968	PRJNA704697	SAMN20962024	PP604656	2021-02-16
NY-PRL-210219_00I09	EPI_ISL_1097969	PRJNA704697	SAMN20962025	PP604657	2021-02-16
NY-PRL-210219_00I11	EPI_ISL_1097970	PRJNA704697	SAMN20962026	PP604658	2021-02-16
NY-PRL-210219_00I12	EPI_ISL_1097971	PRJNA704697	SAMN20962027	PP604659	2021-02-16
NY-PRL-210219_00I16	EPI_ISL_1097972	PRJNA704697	SAMN20962028	PP604660	2021-02-16
NY-PRL-210219_00I20	EPI_ISL_1097973	PRJNA704697	SAMN20962029	PP604661	2021-02-16
NY-PRL-210219_00I21	EPI_ISL_1097974	PRJNA704697	SAMN20962030	PP604662	2021-02-16
NY-PRL-210219_00I23	EPI_ISL_1097975	PRJNA704697	SAMN20962031	PP604663	2021-02-16
NY-PRL-210219_00J01	EPI_ISL_1097976	PRJNA704697	SAMN20962032	PP604664	2021-02-16
NY-PRL-210219_00J03	EPI_ISL_1097977	PRJNA704697	SAMN20962033	PP604665	2021-02-16
NY-PRL-210219_00J04	EPI_ISL_1097978	PRJNA704697	SAMN20962034	PP604666	2021-02-16
NY-PRL-210219_00J05	EPI_ISL_1097979	PRJNA704697	SAMN20962035	PP604667	2021-02-16
NY-PRL-210219_00J06	EPI_ISL_1097980	PRJNA704697	SAMN20962036	PP604668	2021-02-16
NY-PRL-210219_00J07	EPI_ISL_1097981	PRJNA704697	SAMN20973107	PP604669	2021-02-16
NY-PRL-210219_00J08	EPI_ISL_1097982	PRJNA704697	SAMN20973108	PP604670	2021-02-16
NY-PRL-210219_00J09	EPI_ISL_1097983	PRJNA704697	SAMN20973109	PP604671	2021-02-16
NY-PRL-210219_00J10	EPI_ISL_1097984	PRJNA704697	SAMN20973110	PP604672	2021-02-16
NY-PRL-210219_00J15	EPI_ISL_1097985	PRJNA704697	SAMN20973111	PP604673	2021-02-16
NY-PRL-210219_00J17	EPI_ISL_1097986	PRJNA704697	SAMN20973112	PP604674	2021-02-16
NY-PRL-210219_00J18	EPI_ISL_1097987	PRJNA704697	SAMN20973113	PP604675	2021-02-16
NY-PRL-210219_00J19	EPI_ISL_1097988	PRJNA704697	SAMN20973114	PP604676	2021-02-16
NY-PRL-210219_00J20	EPI_ISL_1097989	PRJNA704697	SAMN20973115	PP604677	2021-02-16
NY-PRL-210219_00J21	EPI_ISL_1097990	PRJNA704697	SAMN20973116	PP604678	2021-02-16
NY-PRL-210219_00K03	EPI_ISL_1097991	PRJNA704697	SAMN20973117	PP604679	2021-02-16
NY-PRL-210219_00K04	EPI_ISL_4096483	PRJNA704697	SAMN22977702	remove from submission	2021-02-16
NY-PRL-210219_00K05	EPI_ISL_1097992	PRJNA704697	SAMN20973118	PP604680	2021-02-16
NY-PRL-210219_00K06	EPI_ISL_1097993	PRJNA704697	SAMN20973119	PP604681	2021-02-16
NY-PRL-210219_00K07	EPI_ISL_1097994	PRJNA704697	SAMN20973120	PP604682	2021-02-16
NY-PRL-210219_00K08	EPI_ISL_1097995	PRJNA704697	SAMN20973121	PP604683	2021-02-16
NY-PRL-210219_00K10	EPI_ISL_1097996	PRJNA704697	SAMN20973122	PP604684	2021-02-16
NY-PRL-210219_00K11	EPI_ISL_1097997	PRJNA704697	SAMN20973123	PP604685	2021-02-16
NY-PRL-210219_00K13	EPI_ISL_1097998	PRJNA704697	SAMN20973124	PP604686	2021-02-16
NY-PRL-210219_00K15	EPI_ISL_2965194	PRJNA704697	SAMN22977703	PP604687	2021-02-16
NY-PRL-210219_00K17	EPI_ISL_1097999	PRJNA704697	SAMN20973125	PP604688	2021-02-16
NY-PRL-210219_00K18	EPI_ISL_1098000	PRJNA704697	SAMN20973126	PP604689	2021-02-16
NY-PRL-210219_00K20	EPI_ISL_1098001	PRJNA704697	SAMN20973127	PP604690	2021-02-16
NY-PRL-210219_00K22	EPI_ISL_1098002	PRJNA704697	SAMN20973128	PP604691	2021-02-16
NY-PRL-210219_00L02	EPI_ISL_1098003	PRJNA704697	SAMN20973129	PP604692	2021-02-15
NY-PRL-210219_00L03	EPI_ISL_1098004	PRJNA704697	SAMN20973130	PP604693	2021-02-15
NY-PRL-210219_00L09	EPI_ISL_1098005	PRJNA704697	SAMN20973131	PP604694	2021-02-15
NY-PRL-210219_00L10	EPI_ISL_1098006	PRJNA704697	SAMN20973132	PP604695	2021-02-15
NY-PRL-210219_00L13	EPI_ISL_1098007	PRJNA704697	SAMN20973133	PP604696	2021-02-15
NY-PRL-210219_00L17	EPI_ISL_1098008	PRJNA704697	SAMN20973134	PP604697	2021-02-16
NY-PRL-210219_00L18	EPI_ISL_1098009	PRJNA704697	SAMN20973135	PP604698	2021-02-15
NY-PRL-210219_00L21	EPI_ISL_1098010	PRJNA704697	SAMN20973136	PP604699	2021-02-15
NY-PRL-210219_00M01	EPI_ISL_1098011	PRJNA704697	SAMN20973137	PP604700	2021-02-16
NY-PRL-210219_00M02	EPI_ISL_1098012	PRJNA704697	SAMN20973138	PP604701	2021-02-16
NY-PRL-210219_00M03	EPI_ISL_1098013	PRJNA704697	SAMN20973139	PP604702	2021-02-17
NY-PRL-210219_00M05	EPI_ISL_1098014	PRJNA704697	SAMN20973140	PP604703	2021-02-17
NY-PRL-210219_00M06	EPI_ISL_1098015	PRJNA704697	SAMN20973141	PP604704	2021-02-17
NY-PRL-210219_00M09	EPI_ISL_1098016	PRJNA704697	SAMN20973142	PP604705	2021-02-17
NY-PRL-210219_00M10	EPI_ISL_1098017	PRJNA704697	SAMN20973143	PP604706	2021-02-17
NY-PRL-210219_00M11	EPI_ISL_1098018	PRJNA704697	SAMN20973144	PP604707	2021-02-16
NY-PRL-210219_00M12	EPI_ISL_1098019	PRJNA704697	SAMN20973145	PP604708	2021-02-16
NY-PRL-210219_00M15	EPI_ISL_1098020	PRJNA704697	SAMN20973146	PP604709	2021-02-16
NY-PRL-210219_00M16	EPI_ISL_1098021	PRJNA704697	SAMN20973147	PP604710	2021-02-16
NY-PRL-210219_00M17	EPI_ISL_1098022	PRJNA704697	SAMN20973148	PP604711	2021-02-16
NY-PRL-210219_00M18	EPI_ISL_1098023	PRJNA704697	SAMN20973149	PP604712	2021-02-17
NY-PRL-210219_00M19	EPI_ISL_1098024	PRJNA704697	SAMN20973150	PP604713	2021-02-17
NY-PRL-210219_00M20	EPI_ISL_1098025	PRJNA704697	SAMN20973151	PP604714	2021-02-17
NY-PRL-210219_00M22	EPI_ISL_1098026	PRJNA704697	SAMN20973152	PP604715	2021-02-17
NY-PRL-210219_00M23	EPI_ISL_1098027	PRJNA704697	SAMN20973153	PP604716	2021-02-17
NY-PRL-210219_00M24	EPI_ISL_1098028	PRJNA704697	SAMN20973154	PP604717	2021-02-17
NY-PRL-210219_00N01	EPI_ISL_2965329	PRJNA704697	SAMN22977704	remove from submission	2021-02-17
NY-PRL-210219_00N02	EPI_ISL_1098029	PRJNA704697	SAMN20973155	PP604718	2021-02-17
NY-PRL-210219_00N03	EPI_ISL_1098030	PRJNA704697	SAMN20973156	PP604719	2021-02-17
NY-PRL-210219_00N05	EPI_ISL_1098031	PRJNA704697	SAMN20973157	PP604720	2021-02-17
NY-PRL-210219_00N07	EPI_ISL_1098032	PRJNA704697	SAMN20973158	PP604721	2021-02-17
NY-PRL-210219_00N08	EPI_ISL_1098033	PRJNA704697	SAMN20973159	PP604722	2021-02-17
NY-PRL-210219_00N09	EPI_ISL_1098034	PRJNA704697	SAMN20973160	PP604723	2021-02-17
NY-PRL-210219_00N13	EPI_ISL_1098035	PRJNA704697	SAMN20973161	PP604724	2021-02-16
NY-PRL-210219_00N14	EPI_ISL_1098036	PRJNA704697	SAMN20973162	PP604725	2021-02-16
NY-PRL-210219_00N15	EPI_ISL_1098037	PRJNA704697	SAMN20973163	PP604726	2021-02-16
NY-PRL-210219_00N17	EPI_ISL_1098038	PRJNA704697	SAMN20973164	PP604727	2021-02-16
NY-PRL-210219_00N18	EPI_ISL_1098039	PRJNA704697	SAMN20973165	PP604728	2021-02-16
NY-PRL-210219_00N21	EPI_ISL_1098040	PRJNA704697	SAMN20973166	PP604729	2021-02-17
NY-PRL-210219_00N22	EPI_ISL_1098041	PRJNA704697	SAMN20973167	PP604730	2021-02-17
NY-PRL-210219_00O01	EPI_ISL_4096484	PRJNA704697	SAMN22977705	remove from submission	2021-02-17
NY-PRL-210219_00O03	EPI_ISL_1098042	PRJNA704697	SAMN20973168	PP604731	2021-02-17
NY-PRL-210219_00O05	EPI_ISL_1098043	PRJNA704697	SAMN20973169	PP604732	2021-02-17
NY-PRL-210219_00O07	EPI_ISL_1098044	PRJNA704697	SAMN20973170	PP604733	2021-02-17
NY-PRL-210219_00O09	EPI_ISL_1098045	PRJNA704697	SAMN20973171	PP604734	2021-02-17
NY-PRL-210219_00O13	EPI_ISL_2965544	PRJNA704697	SAMN22977706	PP604735	2021-02-16
NY-PRL-210219_00O14	EPI_ISL_2965542	PRJNA704697	SAMN22977707	PP604736	2021-02-16
NY-PRL-210219_00O15	EPI_ISL_1098046	PRJNA704697	SAMN20973172	PP604737	2021-02-16
NY-PRL-210219_00O19	EPI_ISL_1098047	PRJNA704697	SAMN20973173	PP604738	2021-02-16
NY-PRL-210219_00O20	EPI_ISL_1098048	PRJNA704697	SAMN20973174	PP604739	2021-02-16
NY-PRL-210219_00O21	EPI_ISL_1098049	PRJNA704697	SAMN20973175	PP604740	2021-02-16
NY-PRL-210219_00O23	EPI_ISL_1098050	PRJNA704697	SAMN20973176	PP604741	2021-02-16
NY-PRL-210219_00O24	EPI_ISL_1098051	PRJNA704697	SAMN20973177	PP604742	2021-02-16
NY-PRL-210219_00P01	EPI_ISL_1098052	PRJNA704697	SAMN20973178	PP604743	2021-02-16
NY-PRL-210219_00P02	EPI_ISL_4096485	PRJNA704697	SAMN22977708	remove from submission	2021-02-16
NY-PRL-210219_00P08	EPI_ISL_1098053	PRJNA704697	SAMN20973179	PP604744	2021-02-16
NY-PRL-210219_00P09	EPI_ISL_1098054	PRJNA704697	SAMN20973180	PP604745	2021-02-16
NY-PRL-210219_00P13	EPI_ISL_1098055	PRJNA704697	SAMN20973181	PP604746	2021-02-16
NY-PRL-210219_00P15	EPI_ISL_1098056	PRJNA704697	SAMN20973182	PP604747	2021-02-16
NY-PRL-210219_00P16	EPI_ISL_1098057	PRJNA704697	SAMN20973183	PP604748	2021-02-16
NY-PRL-210219_00P17	EPI_ISL_2965516	PRJNA704697	SAMN22977709	remove from submission	2021-02-16
NY-PRL-210219_00P18	EPI_ISL_1098058	PRJNA704697	SAMN20973184	PP604749	2021-02-16
NY-PRL-210219_00P19	EPI_ISL_1098059	PRJNA704697	SAMN20973185	PP604750	2021-02-16
NY-PRL-210219_00P20	EPI_ISL_1098060	PRJNA704697	SAMN20973186	remove from submission	2021-02-16
NY-PRL-210219_00P21	EPI_ISL_1098061	PRJNA704697	SAMN20973187	PP604751	2021-02-16
NY-PRL-210219_00P22	EPI_ISL_1098062	PRJNA704697	SAMN20973188	PP604752	2021-02-16
NY-PRL-210219_01A01	EPI_ISL_1098063	PRJNA704697		PP604753	2021-02-16
NY-PRL-210219_01A03	EPI_ISL_1098064	PRJNA704697		PP604754	2021-02-16
NY-PRL-210219_01A07	EPI_ISL_1098065	PRJNA704697		PP604755	2021-02-16
NY-PRL-210219_01A08	EPI_ISL_1098066	PRJNA704697		PP604756	2021-02-16
NY-PRL-210219_01A10	EPI_ISL_1098067	PRJNA704697		PP604757	2021-02-16
NY-PRL-210219_01A20	EPI_ISL_1098068	PRJNA704697		PP604758	2021-02-16
NY-PRL-210219_01A22	EPI_ISL_1098069	PRJNA704697		PP604759	2021-02-16
NY-PRL-210219_01A24	EPI_ISL_1098070	PRJNA704697		PP604760	2021-02-16
NY-PRL-210219_01B04	EPI_ISL_1098071	PRJNA704697		PP604761	2021-02-16
NY-PRL-210219_01B09	EPI_ISL_2965180	PRJNA704697		PP604762	2021-02-16
NY-PRL-210219_01B12	EPI_ISL_1098072	PRJNA704697		PP604763	2021-02-16
NY-PRL-210219_01B17	EPI_ISL_2965478	PRJNA704697		PP604764	2021-02-17
NY-PRL-210219_01B18	EPI_ISL_1098073	PRJNA704697		PP604765	2021-02-16
NY-PRL-210219_01B19	EPI_ISL_1098074	PRJNA704697		PP604766	2021-02-16
NY-PRL-210219_01B20	EPI_ISL_1098075	PRJNA704697		PP604767	2021-02-17
NY-PRL-210219_01B21	EPI_ISL_1098076	PRJNA704697		PP604768	2021-02-17
NY-PRL-210219_01B22	EPI_ISL_1098077	PRJNA704697		PP604769	2021-02-17
NY-PRL-210219_01B23	EPI_ISL_1098078	PRJNA704697		PP604770	2021-02-17
NY-PRL-210219_01B24	EPI_ISL_1098079	PRJNA704697		PP604771	2021-02-16
NY-PRL-210219_01C03	EPI_ISL_1098080	PRJNA704697		PP604772	2021-02-16
NY-PRL-210219_01C08	EPI_ISL_1098081	PRJNA704697		PP604773	2021-02-17
NY-PRL-210219_01C09	EPI_ISL_1098082	PRJNA704697		PP604774	2021-02-17
NY-PRL-210219_01C12	EPI_ISL_1098083	PRJNA704697		PP604775	2021-02-17
NY-PRL-210219_01C19	EPI_ISL_1098084	PRJNA704697		PP604776	2021-02-17
NY-PRL-210219_01C21	EPI_ISL_1098085	PRJNA704697		PP604777	2021-02-17
NY-PRL-210219_01C24	EPI_ISL_1098086	PRJNA704697		PP604778	2021-02-17
NY-PRL-210219_01D01	EPI_ISL_4096486	PRJNA704697		PP604779	2021-02-16
NY-PRL-210219_01D03	EPI_ISL_1098087	PRJNA704697		PP604780	2021-02-17
NY-PRL-210219_01D04	EPI_ISL_1098088	PRJNA704697		PP604781	2021-02-16
NY-PRL-210219_01D07	EPI_ISL_1098089	PRJNA704697		PP604782	2021-02-17
NY-PRL-210219_01D08	EPI_ISL_4096487	PRJNA704697		PP604783	2021-02-17
NY-PRL-210219_01D10	EPI_ISL_1098090	PRJNA704697		PP604784	2021-02-17
NY-PRL-210219_01D11	EPI_ISL_4096488	PRJNA704697		remove from submission	2021-02-17
NY-PRL-210219_01D22	EPI_ISL_1098091	PRJNA704697		PP604785	2021-02-17
NY-PRL-210219_01E03	EPI_ISL_1098092	PRJNA704697		PP604786	2021-02-17
NY-PRL-210219_01E05	EPI_ISL_1098093	PRJNA704697		PP604787	2021-02-17
NY-PRL-210219_01E06	EPI_ISL_1098094	PRJNA704697		PP604788	2021-02-17
NY-PRL-210219_01E10	EPI_ISL_1098095	PRJNA704697		PP604789	2021-02-17
NY-PRL-210219_01E13	EPI_ISL_1098096	PRJNA704697		PP604790	2021-02-16
NY-PRL-210219_01E15	EPI_ISL_1098097	PRJNA704697		PP604791	2021-02-17
NY-PRL-210219_01E18	EPI_ISL_1098098	PRJNA704697		PP604792	2021-02-17
NY-PRL-210219_01E20	EPI_ISL_1098099	PRJNA704697		PP604793	2021-02-17
NY-PRL-210219_01E23	EPI_ISL_4096489	PRJNA704697		remove from submission	2021-02-17
NY-PRL-210219_01F01	EPI_ISL_1098100	PRJNA704697		PP604794	2021-02-17
NY-PRL-210219_01F03	EPI_ISL_1098101	PRJNA704697		PP604795	2021-02-17
NY-PRL-210219_01F04	EPI_ISL_1098102	PRJNA704697		PP604796	2021-02-16
NY-PRL-210219_01F07	EPI_ISL_4096490	PRJNA704697		remove from submission	2021-02-17
NY-PRL-210219_01F09	EPI_ISL_1098103	PRJNA704697		PP604797	2021-02-17
NY-PRL-210219_01F12	EPI_ISL_1098104	PRJNA704697		PP604798	2021-02-17
NY-PRL-210219_01F13	EPI_ISL_1098105	PRJNA704697		PP604799	2021-02-17
NY-PRL-210219_01F14	EPI_ISL_1098106	PRJNA704697		PP604800	2021-02-17
NY-PRL-210219_01F17	EPI_ISL_1098107	PRJNA704697		PP604801	2021-02-17
NY-PRL-210219_01F18	EPI_ISL_1098108	PRJNA704697		PP604802	2021-02-17
NY-PRL-210219_01F19	EPI_ISL_1098109	PRJNA704697		PP604803	2021-02-17
NY-PRL-210219_01F21	EPI_ISL_1098110	PRJNA704697		PP604804	2021-02-17
NY-PRL-210219_01F22	EPI_ISL_1098111	PRJNA704697		PP604805	2021-02-17
NY-PRL-210219_01F23	EPI_ISL_1098112	PRJNA704697		PP604806	2021-02-17
NY-PRL-210219_01F24	EPI_ISL_1098113	PRJNA704697		PP604807	2021-02-17
NY-PRL-210219_01G04	EPI_ISL_1098114	PRJNA704697		PP604808	2021-02-17
NY-PRL-210219_01G05	EPI_ISL_2964993	PRJNA704697		PP604809	2021-02-17
NY-PRL-210219_01G09	EPI_ISL_1098115	PRJNA704697		PP604810	2021-02-17
NY-PRL-210219_01G10	EPI_ISL_1098116	PRJNA704697		PP604811	2021-02-17
NY-PRL-210219_01G11	EPI_ISL_1098117	PRJNA704697		PP604812	2021-02-17
NY-PRL-210219_01G14	EPI_ISL_1098118	PRJNA704697		PP604813	2021-02-17
NY-PRL-210219_01G15	EPI_ISL_1098119	PRJNA704697		PP604814	2021-02-17
NY-PRL-210219_01G19	EPI_ISL_1098120	PRJNA704697		PP604815	2021-02-16
NY-PRL-210219_01G20	EPI_ISL_1098121	PRJNA704697		PP604816	2021-02-17
NY-PRL-210219_01G21	EPI_ISL_1098122	PRJNA704697		PP604817	2021-02-17
NY-PRL-210219_01G22	EPI_ISL_1098123	PRJNA704697		PP604818	2021-02-17
NY-PRL-210219_01G23	EPI_ISL_1098124	PRJNA704697		PP604819	2021-02-17
NY-PRL-210219_01G24	EPI_ISL_1098125	PRJNA704697		PP604820	2021-02-17
NY-PRL-210219_01H01	EPI_ISL_1098126	PRJNA704697		PP604821	2021-02-17
NY-PRL-210219_01H04	EPI_ISL_1098127	PRJNA704697		PP604822	2021-02-18
NY-PRL-210219_01H07	EPI_ISL_1098128	PRJNA704697		PP604823	2021-02-18
NY-PRL-210219_01H09	EPI_ISL_1098129	PRJNA704697		PP604824	2021-02-18
NY-PRL-210219_01H10	EPI_ISL_2965133	PRJNA704697		PP604825	2021-02-18
NY-PRL-210219_01H11	EPI_ISL_1098130	PRJNA704697		PP604826	2021-02-18
NY-PRL-210219_01H12	EPI_ISL_1098131	PRJNA704697		PP604827	2021-02-18
NY-PRL-210219_01H13	EPI_ISL_1098132	PRJNA704697		PP604828	2021-02-18
NY-PRL-210219_01H16	EPI_ISL_1098133	PRJNA704697		PP604829	2021-02-18
NY-PRL-210219_01H18	EPI_ISL_1098134	PRJNA704697		PP604830	2021-02-18
NY-PRL-210219_01H19	EPI_ISL_1098135	PRJNA704697		PP604831	2021-02-18
NY-PRL-210219_01H20	EPI_ISL_1098136	PRJNA704697		PP604832	2021-02-18
NY-PRL-210219_01H21	EPI_ISL_1098137	PRJNA704697		PP604833	2021-02-18
NY-PRL-210219_01H23	EPI_ISL_1098138	PRJNA704697		PP604834	2021-02-17
NY-PRL-210219_01I02	EPI_ISL_1098139	PRJNA704697		PP604835	2021-02-17
NY-PRL-210219_01I06	EPI_ISL_2965508	PRJNA704697		PP604836	2021-02-17
NY-PRL-210219_01I08	EPI_ISL_1098140	PRJNA704697		PP604837	2021-02-17
NY-PRL-210219_01I11	EPI_ISL_1098141	PRJNA704697		PP604838	2021-02-17
NY-PRL-210219_01I12	EPI_ISL_1098142	PRJNA704697		PP604839	2021-02-17
NY-PRL-210219_01I13	EPI_ISL_1098143	PRJNA704697		PP604840	2021-02-17
NY-PRL-210219_01I14	EPI_ISL_1098144	PRJNA704697		PP604841	2021-02-17
NY-PRL-210219_01I20	EPI_ISL_1098145	PRJNA704697		PP604842	2021-02-17
NY-PRL-210219_01I22	EPI_ISL_1098146	PRJNA704697		PP604843	2021-02-17
NY-PRL-210219_01I23	EPI_ISL_1098147	PRJNA704697		PP604844	2021-02-17
NY-PRL-210219_01I24	EPI_ISL_1098148	PRJNA704697		PP604845	2021-02-17
NY-PRL-210219_01J01	EPI_ISL_1098149	PRJNA704697		PP604846	2021-02-17
NY-PRL-210219_01J08	EPI_ISL_1098150	PRJNA704697		PP604847	2021-02-17
NY-PRL-210219_01J12	EPI_ISL_1098151	PRJNA704697		PP604848	2021-02-17
NY-PRL-210219_01J19	EPI_ISL_1098152	PRJNA704697		PP604849	2021-02-18
NY-PRL-210219_01J20	EPI_ISL_1098153	PRJNA704697		PP604850	2021-02-17
NY-PRL-210219_01J21	EPI_ISL_1098154	PRJNA704697		PP604851	2021-02-17
NY-PRL-210219_01J22	EPI_ISL_1098155	PRJNA704697		PP604852	2021-02-17
NY-PRL-210219_01J23	EPI_ISL_1098156	PRJNA704697		PP604853	2021-02-17
NY-PRL-210219_01J24	EPI_ISL_1098157	PRJNA704697		PP604854	2021-02-17
NY-PRL-210219_01K07	EPI_ISL_1098158	PRJNA704697		PP604855	2021-02-17
NY-PRL-210219_01K08	EPI_ISL_1098159	PRJNA704697		PP604856	2021-02-17
NY-PRL-210219_01K09	EPI_ISL_1098160	PRJNA704697		PP604857	2021-02-17
NY-PRL-210219_01K10	EPI_ISL_1098161	PRJNA704697		PP604858	2021-02-17
NY-PRL-210219_01K13	EPI_ISL_1098162	PRJNA704697		PP604859	2021-02-17
NY-PRL-210219_01K18	EPI_ISL_1098163	PRJNA704697		PP604860	2021-02-17
NY-PRL-210219_01K19	EPI_ISL_1098164	PRJNA704697		PP604861	2021-02-17
NY-PRL-210219_01K21	EPI_ISL_1098165	PRJNA704697		PP604862	2021-02-17
NY-PRL-210219_01K22	EPI_ISL_1098166	PRJNA704697		PP604863	2021-02-17
NY-PRL-210219_01K23	EPI_ISL_1098167	PRJNA704697		PP604864	2021-02-17
NY-PRL-210219_01K24	EPI_ISL_1098168	PRJNA704697		PP604865	2021-02-17
NY-PRL-210219_01L01	EPI_ISL_1098169	PRJNA704697		PP604866	2021-02-17
NY-PRL-210219_01L02	EPI_ISL_1098170	PRJNA704697		PP604867	2021-02-17
NY-PRL-210219_01L04	EPI_ISL_1098171	PRJNA704697		PP604868	2021-02-17
NY-PRL-210219_01L06	EPI_ISL_1098172	PRJNA704697		PP604869	2021-02-17
NY-PRL-210219_01L09	EPI_ISL_1098173	PRJNA704697		PP604870	2021-02-17
NY-PRL-210219_01L10	EPI_ISL_1098174	PRJNA704697		PP604871	2021-02-17
NY-PRL-210219_01L11	EPI_ISL_2965249	PRJNA704697		remove from submission	2021-02-17
NY-PRL-210219_01L12	EPI_ISL_1098175	PRJNA704697		PP604872	2021-02-17
NY-PRL-210219_01L13	EPI_ISL_1098176	PRJNA704697		PP604873	2021-02-17
NY-PRL-210219_01L14	EPI_ISL_1098177	PRJNA704697		PP604874	2021-02-17
NY-PRL-210219_01L16	EPI_ISL_1098178	PRJNA704697		PP604875	2021-02-17
NY-PRL-210219_01L18	EPI_ISL_1098179	PRJNA704697		PP604876	2021-02-17
NY-PRL-210219_01L19	EPI_ISL_1098180	PRJNA704697		PP604877	2021-02-17
NY-PRL-210219_01L20	EPI_ISL_1098181	PRJNA704697		PP604878	2021-02-17
NY-PRL-210219_01L21	EPI_ISL_1098182	PRJNA704697		PP604879	2021-02-17
NY-PRL-210219_01L22	EPI_ISL_1098183	PRJNA704697		PP604880	2021-02-17
NY-PRL-210219_01M01	EPI_ISL_1098184	PRJNA704697		PP604881	2021-02-17
NY-PRL-210219_01M02	EPI_ISL_1098185	PRJNA704697		PP604882	2021-02-17
NY-PRL-210219_01M03	EPI_ISL_1098186	PRJNA704697		PP604883	2021-02-16
NY-PRL-210219_01M04	EPI_ISL_2965456	PRJNA704697		PP604884	2021-02-17
NY-PRL-210219_01M06	EPI_ISL_2965261	PRJNA704697		PP604885	2021-02-17
NY-PRL-210219_01M07	EPI_ISL_1098187	PRJNA704697		PP604886	2021-02-17
NY-PRL-210219_01M08	EPI_ISL_1098188	PRJNA704697		PP604887	2021-02-17
NY-PRL-210219_01M09	EPI_ISL_1098189	PRJNA704697		PP604888	2021-02-17
NY-PRL-210219_01M10	EPI_ISL_1098190	PRJNA704697		PP604889	2021-02-17
NY-PRL-210219_01M12	EPI_ISL_1098191	PRJNA704697		PP604890	2021-02-17
NY-PRL-210219_01M16	EPI_ISL_2965181	PRJNA704697		PP604891	2021-02-17
NY-PRL-210219_01M17	EPI_ISL_1098192	PRJNA704697		PP604892	2021-02-17
NY-PRL-210219_01M18	EPI_ISL_1098193	PRJNA704697		PP604893	2021-02-17
NY-PRL-210219_01M19	EPI_ISL_1098194	PRJNA704697		PP604894	2021-02-17
NY-PRL-210219_01M20	EPI_ISL_1098195	PRJNA704697		PP604895	2021-02-17
NY-PRL-210219_01M21	EPI_ISL_1098196	PRJNA704697		PP604896	2021-02-17
NY-PRL-210219_01N01	EPI_ISL_1098197	PRJNA704697		PP604897	2021-02-17
NY-PRL-210219_01N02	EPI_ISL_1098198	PRJNA704697		PP604898	2021-02-17
NY-PRL-210219_01N03	EPI_ISL_1098199	PRJNA704697		PP604899	2021-02-17
NY-PRL-210219_01N05	EPI_ISL_1098200	PRJNA704697		PP604900	2021-02-18
NY-PRL-210219_01N07	EPI_ISL_1098201	PRJNA704697		PP604901	2021-02-17
NY-PRL-210219_01N08	EPI_ISL_1098202	PRJNA704697		PP604902	2021-02-17
NY-PRL-210219_01N09	EPI_ISL_1098203	PRJNA704697		PP604903	2021-02-17
NY-PRL-210219_01N10	EPI_ISL_1098204	PRJNA704697		PP604904	2021-02-18
NY-PRL-210219_01N11	EPI_ISL_1098205	PRJNA704697		PP604905	2021-02-17
NY-PRL-210219_01N12	EPI_ISL_1098206	PRJNA704697		PP604906	2021-02-17
NY-PRL-210219_01N13	EPI_ISL_1098207	PRJNA704697		PP604907	2021-02-18
NY-PRL-210219_01N14	EPI_ISL_1098208	PRJNA704697		PP604908	2021-02-18
NY-PRL-210219_01N16	EPI_ISL_1098209	PRJNA704697		PP604909	2021-02-18
NY-PRL-210219_01N17	EPI_ISL_1098210	PRJNA704697		PP604910	2021-02-17
NY-PRL-210219_01N18	EPI_ISL_1098211	PRJNA704697		PP604911	2021-02-17
NY-PRL-210219_01N19	EPI_ISL_1098212	PRJNA704697		PP604912	2021-02-18
NY-PRL-210219_01N20	EPI_ISL_1098213	PRJNA704697		PP604913	2021-02-18
NY-PRL-210219_01N21	EPI_ISL_1098214	PRJNA704697		PP604914	2021-02-18
NY-PRL-210219_01N22	EPI_ISL_1098215	PRJNA704697		PP604915	2021-02-18
NY-PRL-210219_01O01	EPI_ISL_1098216	PRJNA704697		PP604916	2021-02-17
NY-PRL-210219_01O02	EPI_ISL_1098217	PRJNA704697		PP604917	2021-02-17
NY-PRL-210219_01O03	EPI_ISL_1098218	PRJNA704697		PP604918	2021-02-17
NY-PRL-210219_01O04	EPI_ISL_1098219	PRJNA704697		PP604919	2021-02-18
NY-PRL-210219_01O05	EPI_ISL_1098220	PRJNA704697		PP604920	2021-02-18
NY-PRL-210219_01O10	EPI_ISL_1098221	PRJNA704697		PP604921	2021-02-18
NY-PRL-210219_01O12	EPI_ISL_1098222	PRJNA704697		PP604922	2021-02-17
NY-PRL-210219_01O14	EPI_ISL_1098223	PRJNA704697		PP604923	2021-02-18
NY-PRL-210219_01O17	EPI_ISL_1098224	PRJNA704697		PP604924	2021-02-17
NY-PRL-210219_01O18	EPI_ISL_1098225	PRJNA704697		PP604925	2021-02-18
NY-PRL-210219_01O21	EPI_ISL_1098226	PRJNA704697		PP604926	2021-02-17
NY-PRL-210219_01O23	EPI_ISL_1098227	PRJNA704697		PP604927	2021-02-17
NY-PRL-210219_01O24	EPI_ISL_1098228	PRJNA704697		PP604928	2021-02-17
NY-PRL-210219_01P01	EPI_ISL_1098229	PRJNA704697		PP604929	2021-02-18
NY-PRL-210219_01P03	EPI_ISL_1098230	PRJNA704697		PP604930	2021-02-18
NY-PRL-210219_01P04	EPI_ISL_1098231	PRJNA704697		PP604931	2021-02-17
NY-PRL-210219_01P05	EPI_ISL_1098232	PRJNA704697		PP604932	2021-02-17
NY-PRL-210219_01P06	EPI_ISL_1098233	PRJNA704697		PP604933	2021-02-17
NY-PRL-210219_01P09	EPI_ISL_1098234	PRJNA704697		PP604934	2021-02-17
NY-PRL-210219_01P10	EPI_ISL_1098235	PRJNA704697		PP604935	2021-02-17
NY-PRL-210219_01P12	EPI_ISL_1098236	PRJNA704697		PP604936	2021-02-17
NY-PRL-210219_01P13	EPI_ISL_1098237	PRJNA704697		PP604937	2021-02-18
NY-PRL-210219_01P14	EPI_ISL_1098238	PRJNA704697		PP604938	2021-02-18
NY-PRL-210219_01P16	EPI_ISL_1098239	PRJNA704697		PP604939	2021-02-18
NY-PRL-210219_01P17	EPI_ISL_1098240	PRJNA704697		PP604940	2021-02-18
NY-PRL-210219_01P18	EPI_ISL_1098241	PRJNA704697		PP604941	2021-02-18
NY-PRL-210219_01P19	EPI_ISL_1098242	PRJNA704697		PP604942	2021-02-18
NY-PRL-210219_01P20	EPI_ISL_1098243	PRJNA704697		PP604943	2021-02-18
NY-PRL-210219_01P23	EPI_ISL_1098244	PRJNA704697		PP604944	2021-02-18
NY-PRL-210222_00A03	EPI_ISL_4096491	PRJNA704697		PP604945	2021-02-18
NY-PRL-210222_00A04	EPI_ISL_1098245	PRJNA704697		PP604946	2021-02-18
NY-PRL-210222_00A05	EPI_ISL_1098246	PRJNA704697		PP604947	2021-02-18
NY-PRL-210222_00A06	EPI_ISL_1098247	PRJNA704697		PP604948	2021-02-18
NY-PRL-210222_00A10	EPI_ISL_1098248	PRJNA704697		remove from submission	2021-02-17
NY-PRL-210222_00A14	EPI_ISL_1098249	PRJNA704697		PP604949	2021-02-19
NY-PRL-210222_00A15	EPI_ISL_1098250	PRJNA704697		PP604950	2021-02-18
NY-PRL-210222_00A16	EPI_ISL_1098251	PRJNA704697		PP604951	2021-02-19
NY-PRL-210222_00A19	EPI_ISL_1098252	PRJNA704697		PP604952	2021-02-19
NY-PRL-210222_00A20	EPI_ISL_1098253	PRJNA704697		PP604953	2021-02-19
NY-PRL-210222_00A21	EPI_ISL_1098254	PRJNA704697		PP604954	2021-02-19
NY-PRL-210222_00A22	EPI_ISL_1098255	PRJNA704697		PP604955	2021-02-19
NY-PRL-210222_00A23	EPI_ISL_1098256	PRJNA704697		PP604956	2021-02-19
NY-PRL-210222_00A24	EPI_ISL_4096492	PRJNA704697		PP604957	2021-02-19
NY-PRL-210222_00B01	EPI_ISL_1098257	PRJNA704697		PP604958	2021-02-19
NY-PRL-210222_00B02	EPI_ISL_4096493	PRJNA704697		PP604959	2021-02-19
NY-PRL-210222_00B03	EPI_ISL_4096494	PRJNA704697		remove from submission	2021-02-19
NY-PRL-210222_00B04	EPI_ISL_4096495	PRJNA704697		PP604960	2021-02-19
NY-PRL-210222_00B06	EPI_ISL_1098258	PRJNA704697		PP604961	2021-02-19
NY-PRL-210222_00B07	EPI_ISL_1098259	PRJNA704697		PP604962	2021-02-19
NY-PRL-210222_00B08	EPI_ISL_4096496	PRJNA704697		PP604963	2021-02-19
NY-PRL-210222_00B10	EPI_ISL_1098260	PRJNA704697		PP604964	2021-02-19
NY-PRL-210222_00B12	EPI_ISL_1098261	PRJNA704697		PP604965	2021-02-18
NY-PRL-210222_00B13	EPI_ISL_1098262	PRJNA704697		PP604966	2021-02-18
NY-PRL-210222_00B15	EPI_ISL_1098263	PRJNA704697		PP604967	2021-02-19
NY-PRL-210222_00B16	EPI_ISL_1098264	PRJNA704697		PP604968	2021-02-19
NY-PRL-210222_00B18	EPI_ISL_1098265	PRJNA704697		PP604969	2021-02-19
NY-PRL-210222_00B19	EPI_ISL_1098266	PRJNA704697		PP604970	2021-02-18
NY-PRL-210222_00B21	EPI_ISL_1098267	PRJNA704697		PP604971	2021-02-18
NY-PRL-210222_00B22	EPI_ISL_4096497	PRJNA704697		remove from submission	2021-02-18
NY-PRL-210222_00B23	EPI_ISL_1098268	PRJNA704697		PP604972	2021-02-18
NY-PRL-210222_00C02	EPI_ISL_1098269	PRJNA704697		PP604973	2021-02-17
NY-PRL-210222_00C05	EPI_ISL_1098270	PRJNA704697		PP604974	2021-02-19
NY-PRL-210222_00C06	EPI_ISL_1098271	PRJNA704697		PP604975	2021-02-19
NY-PRL-210222_00C08	EPI_ISL_1098272	PRJNA704697		PP604976	2021-02-19
NY-PRL-210222_00C11	EPI_ISL_1098273	PRJNA704697		PP604977	2021-02-18
NY-PRL-210222_00C14	EPI_ISL_1098274	PRJNA704697		PP604978	2021-02-19
NY-PRL-210222_00C15	EPI_ISL_4096498	PRJNA704697		remove from submission	2021-02-19
NY-PRL-210222_00C16	EPI_ISL_1098275	PRJNA704697		PP604979	2021-02-19
NY-PRL-210222_00C17	EPI_ISL_1098276	PRJNA704697		PP604980	2021-02-19
NY-PRL-210222_00C22	EPI_ISL_1098277	PRJNA704697		PP604981	2021-02-19
NY-PRL-210222_00D01	EPI_ISL_1098278	PRJNA704697		PP604982	2021-02-19
NY-PRL-210222_00D03	EPI_ISL_1098279	PRJNA704697		PP604983	2021-02-19
NY-PRL-210222_00D05	EPI_ISL_1098280	PRJNA704697		PP604984	2021-02-19
NY-PRL-210222_00D06	EPI_ISL_1098281	PRJNA704697		PP604985	2021-02-19
NY-PRL-210222_00D08	EPI_ISL_1098282	PRJNA704697		PP604986	2021-02-19
NY-PRL-210222_00D09	EPI_ISL_1098283	PRJNA704697		PP604987	2021-02-19
NY-PRL-210222_00D14	EPI_ISL_1098284	PRJNA704697		PP604988	2021-02-17
NY-PRL-210222_00D16	EPI_ISL_1098285	PRJNA704697		PP604989	2021-02-19
NY-PRL-210222_00D17	EPI_ISL_1098286	PRJNA704697		PP604990	2021-02-19
NY-PRL-210222_00D18	EPI_ISL_1098287	PRJNA704697		PP604991	2021-02-19
NY-PRL-210222_00D21	EPI_ISL_1098288	PRJNA704697		PP604992	2021-02-19
NY-PRL-210222_00D22	EPI_ISL_1098289	PRJNA704697		PP604993	2021-02-19
NY-PRL-210222_00D24	EPI_ISL_1098290	PRJNA704697		PP604994	2021-02-19
NY-PRL-210222_00E04	EPI_ISL_1098291	PRJNA704697		PP604995	2021-02-19
NY-PRL-210222_00E05	EPI_ISL_1098292	PRJNA704697		PP604996	2021-02-19
NY-PRL-210222_00E07	EPI_ISL_1098293	PRJNA704697		PP604997	2021-02-19
NY-PRL-210222_00E09	EPI_ISL_1098294	PRJNA704697		PP604998	2021-02-19
NY-PRL-210222_00E10	EPI_ISL_1098295	PRJNA704697		PP604999	2021-02-19
NY-PRL-210222_00E11	EPI_ISL_1098296	PRJNA704697		PP605000	2021-02-19
NY-PRL-210222_00E13	EPI_ISL_1098297	PRJNA704697		PP605001	2021-02-19
NY-PRL-210222_00E18	EPI_ISL_1098298	PRJNA704697		PP605002	2021-02-19
NY-PRL-210222_00E20	EPI_ISL_1098299	PRJNA704697		PP605003	2021-02-19
NY-PRL-210222_00E21	EPI_ISL_1098300	PRJNA704697		PP605004	2021-02-18
NY-PRL-210222_00E23	EPI_ISL_1098301	PRJNA704697		PP605005	2021-02-19
NY-PRL-210222_00F01	EPI_ISL_1098302	PRJNA704697		PP605006	2021-02-19
NY-PRL-210222_00F02	EPI_ISL_1098303	PRJNA704697		PP605007	2021-02-19
NY-PRL-210222_00F03	EPI_ISL_1098304	PRJNA704697		PP605008	2021-02-19
NY-PRL-210222_00F04	EPI_ISL_1098305	PRJNA704697		PP605009	2021-02-19
NY-PRL-210222_00F06	EPI_ISL_1098306	PRJNA704697		PP605010	2021-02-19
NY-PRL-210222_00F10	EPI_ISL_1098307	PRJNA704697		PP605011	2021-02-19
NY-PRL-210222_00F11	EPI_ISL_1098308	PRJNA704697		PP605012	2021-02-19
NY-PRL-210222_00F14	EPI_ISL_1098309	PRJNA704697		PP605013	2021-02-19
NY-PRL-210222_00F15	EPI_ISL_1098310	PRJNA704697		PP605014	2021-02-19
NY-PRL-210222_00F16	EPI_ISL_1098311	PRJNA704697		PP605015	2021-02-19
NY-PRL-210222_00F19	EPI_ISL_1098312	PRJNA704697		PP605016	2021-02-17
NY-PRL-210222_00F20	EPI_ISL_1098313	PRJNA704697		PP605017	2021-02-19
NY-PRL-210222_00F21	EPI_ISL_1098314	PRJNA704697	SAMN20973189	PP605018	2021-02-19
NY-PRL-210222_00F22	EPI_ISL_1098315	PRJNA704697		PP605019	2021-02-19
NY-PRL-210222_00F23	EPI_ISL_1098316	PRJNA704697		PP605020	2021-02-19
NY-PRL-210222_00G03	EPI_ISL_1098317	PRJNA704697		PP605021	2021-02-18
NY-PRL-210222_00G05	EPI_ISL_1098318	PRJNA704697		PP605022	2021-02-19
NY-PRL-210222_00G09	EPI_ISL_1098319	PRJNA704697		PP605023	2021-02-19
NY-PRL-210222_00G10	EPI_ISL_1098320	PRJNA704697		PP605024	2021-02-19
NY-PRL-210222_00G11	EPI_ISL_1098321	PRJNA704697		PP605025	2021-02-19
NY-PRL-210222_00G14	EPI_ISL_1098322	PRJNA704697		PP605026	2021-02-18
NY-PRL-210222_00G16	EPI_ISL_1098323	PRJNA704697		PP605027	2021-02-19
NY-PRL-210222_00G18	EPI_ISL_1098324	PRJNA704697		PP605028	2021-02-19
NY-PRL-210222_00G19	EPI_ISL_1098325	PRJNA704697		PP605029	2021-02-19
NY-PRL-210222_00G23	EPI_ISL_1098326	PRJNA704697		PP605030	2021-02-19
NY-PRL-210222_00H02	EPI_ISL_1098327	PRJNA704697		PP605031	2021-02-19
NY-PRL-210222_00H05	EPI_ISL_1098328	PRJNA704697		PP605032	2021-02-19
NY-PRL-210222_00H06	EPI_ISL_1098329	PRJNA704697		PP605033	2021-02-19
NY-PRL-210222_00H07	EPI_ISL_1098330	PRJNA704697		PP605034	2021-02-19
NY-PRL-210222_00H09	EPI_ISL_1098331	PRJNA704697		PP605035	2021-02-19
NY-PRL-210222_00H12	EPI_ISL_1098332	PRJNA704697		PP605036	2021-02-19
NY-PRL-210222_00H14	EPI_ISL_1098333	PRJNA704697		PP605037	2021-02-19
NY-PRL-210222_00H18	EPI_ISL_1098334	PRJNA704697		PP605038	2021-02-19
NY-PRL-210222_00H19	EPI_ISL_1098335	PRJNA704697		PP605039	2021-02-19
NY-PRL-210222_00H22	EPI_ISL_1098336	PRJNA704697		PP605040	2021-02-19
NY-PRL-210222_00H23	EPI_ISL_1098337	PRJNA704697		PP605041	2021-02-19
NY-PRL-210222_00H24	EPI_ISL_1098338	PRJNA704697		PP605042	2021-02-19
NY-PRL-210222_00I04	EPI_ISL_1098339	PRJNA704697		PP605043	2021-02-19
NY-PRL-210222_00I05	EPI_ISL_1098340	PRJNA704697		PP605044	2021-02-19
NY-PRL-210222_00I06	EPI_ISL_1098341	PRJNA704697		PP605045	2021-02-19
NY-PRL-210222_00I13	EPI_ISL_1098342	PRJNA704697		PP605046	2021-02-19
NY-PRL-210222_00I15	EPI_ISL_1098343	PRJNA704697		PP605047	2021-02-18
NY-PRL-210222_00I16	EPI_ISL_1098344	PRJNA704697		PP605048	2021-02-19
NY-PRL-210222_00I17	EPI_ISL_1098345	PRJNA704697		PP605049	2021-02-19
NY-PRL-210222_00I18	EPI_ISL_1098346	PRJNA704697		PP605050	2021-02-19
NY-PRL-210222_00I19	EPI_ISL_1098347	PRJNA704697		PP605051	2021-02-19
NY-PRL-210222_00I20	EPI_ISL_1098348	PRJNA704697		PP605052	2021-02-19
NY-PRL-210222_00I21	EPI_ISL_1098349	PRJNA704697		PP605053	2021-02-19
NY-PRL-210222_00I22	EPI_ISL_1098350	PRJNA704697		PP605054	2021-02-19
NY-PRL-210222_00J03	EPI_ISL_1098351	PRJNA704697		PP605055	2021-02-20
NY-PRL-210222_00J04	EPI_ISL_1098352	PRJNA704697		PP605056	2021-02-19
NY-PRL-210222_00J05	EPI_ISL_1098353	PRJNA704697		PP605057	2021-02-20
NY-PRL-210222_00J06	EPI_ISL_1098354	PRJNA704697		PP605058	2021-02-20
NY-PRL-210222_00J16	EPI_ISL_1098355	PRJNA704697		PP605059	2021-02-20
NY-PRL-210222_00J17	EPI_ISL_1098356	PRJNA704697		PP605060	2021-02-20
NY-PRL-210222_00J18	EPI_ISL_1098357	PRJNA704697		PP605061	2021-02-20
NY-PRL-210222_00J19	EPI_ISL_1098358	PRJNA704697		PP605062	2021-02-20
NY-PRL-210222_00J20	EPI_ISL_1098359	PRJNA704697		PP605063	2021-02-20
NY-PRL-210222_00J21	EPI_ISL_1098360	PRJNA704697		PP605064	2021-02-20
NY-PRL-210222_00J22	EPI_ISL_1098361	PRJNA704697		PP605065	2021-02-20
NY-PRL-210222_00J23	EPI_ISL_1098362	PRJNA704697		PP605066	2021-02-20
NY-PRL-210222_00K01	EPI_ISL_1098363	PRJNA704697		PP605067	2021-02-20
NY-PRL-210222_00K02	EPI_ISL_4096499	PRJNA704697		PP605068	2021-02-20
NY-PRL-210222_00K05	EPI_ISL_1098364	PRJNA704697		PP605069	2021-02-20
NY-PRL-210222_00K06	EPI_ISL_1098365	PRJNA704697		PP605070	2021-02-20
NY-PRL-210222_00K08	EPI_ISL_1098366	PRJNA704697		PP605071	2021-02-20
NY-PRL-210222_00K09	EPI_ISL_1098367	PRJNA704697		PP605072	2021-02-20
NY-PRL-210222_00K10	EPI_ISL_1098368	PRJNA704697		PP605073	2021-02-20
NY-PRL-210222_00K12	EPI_ISL_1098369	PRJNA704697		PP605074	2021-02-19
NY-PRL-210222_00K14	EPI_ISL_4096500	PRJNA704697		remove from submission	2021-02-19
NY-PRL-210222_00K15	EPI_ISL_1098370	PRJNA704697		PP605075	2021-02-19
NY-PRL-210222_00K17	EPI_ISL_1098371	PRJNA704697		PP605076	2021-02-17
NY-PRL-210222_00K19	EPI_ISL_1098372	PRJNA704697		PP605077	2021-02-19
NY-PRL-210222_00K21	EPI_ISL_1098373	PRJNA704697		PP605078	2021-02-19
NY-PRL-210222_00K23	EPI_ISL_1098374	PRJNA704697		PP605079	2021-02-19
NY-PRL-210222_00L03	EPI_ISL_1098375	PRJNA704697		PP605080	2021-02-19
NY-PRL-210222_00L04	EPI_ISL_1098376	PRJNA704697		PP605081	2021-02-19
NY-PRL-210222_00L05	EPI_ISL_1098377	PRJNA704697		PP605082	2021-02-19
NY-PRL-210222_00L06	EPI_ISL_1098378	PRJNA704697		PP605083	2021-02-19
NY-PRL-210222_00L10	EPI_ISL_1098379	PRJNA704697		PP605084	2021-02-19
NY-PRL-210222_00L14	EPI_ISL_1098380	PRJNA704697		PP605085	2021-02-19
NY-PRL-210222_00L15	EPI_ISL_1098381	PRJNA704697		PP605086	2021-02-19
NY-PRL-210222_00L18	EPI_ISL_1098382	PRJNA704697		PP605087	2021-02-20
NY-PRL-210222_00L19	EPI_ISL_1098383	PRJNA704697		PP605088	2021-02-20
NY-PRL-210222_00L20	EPI_ISL_1098384	PRJNA704697		PP605089	2021-02-20
NY-PRL-210222_00L22	EPI_ISL_1098385	PRJNA704697		PP605090	2021-02-19
NY-PRL-210222_00L23	EPI_ISL_1098386	PRJNA704697		PP605091	2021-02-19
NY-PRL-210222_00L24	EPI_ISL_1098387	PRJNA704697		PP605092	2021-02-19
NY-PRL-210222_00M03	EPI_ISL_1098388	PRJNA704697		PP605093	2021-02-19
NY-PRL-210222_00M06	EPI_ISL_1098389	PRJNA704697		PP605094	2021-02-20
NY-PRL-210222_00M07	EPI_ISL_1098390	PRJNA704697		PP605095	2021-02-19
NY-PRL-210222_00M08	EPI_ISL_4096501	PRJNA704697		remove from submission	2021-02-19
NY-PRL-210222_00M09	EPI_ISL_1098391	PRJNA704697		PP605096	2021-02-19
NY-PRL-210222_00M10	EPI_ISL_1098392	PRJNA704697		PP605097	2021-02-19
NY-PRL-210222_00M13	EPI_ISL_1098393	PRJNA704697		PP605098	2021-02-20
NY-PRL-210222_00M14	EPI_ISL_1098394	PRJNA704697		PP605099	2021-02-20
NY-PRL-210222_00M15	EPI_ISL_1098395	PRJNA704697		PP605100	2021-02-20
NY-PRL-210222_00M16	EPI_ISL_1098396	PRJNA704697		PP605101	2021-02-20
NY-PRL-210222_00M19	EPI_ISL_1098397	PRJNA704697		PP605102	2021-02-20
NY-PRL-210222_00M20	EPI_ISL_1098398	PRJNA704697		PP605103	2021-02-20
NY-PRL-210222_00M22	EPI_ISL_1098399	PRJNA704697		PP605104	2021-02-20
NY-PRL-210222_00M23	EPI_ISL_1098400	PRJNA704697		PP605105	2021-02-20
NY-PRL-210222_00M24	EPI_ISL_1098401	PRJNA704697		PP605106	2021-02-20
NY-PRL-210222_00N02	EPI_ISL_1098402	PRJNA704697		PP605107	2021-02-20
NY-PRL-210222_00N03	EPI_ISL_1098403	PRJNA704697		PP605108	2021-02-20
NY-PRL-210222_00N05	EPI_ISL_1098404	PRJNA704697		PP605109	2021-02-20
NY-PRL-210222_00N07	EPI_ISL_1098405	PRJNA704697		PP605110	2021-02-20
NY-PRL-210222_00N08	EPI_ISL_1098406	PRJNA704697		PP605111	2021-02-20
NY-PRL-210222_00N09	EPI_ISL_1098407	PRJNA704697		PP605112	2021-02-20
NY-PRL-210222_00N10	EPI_ISL_1098408	PRJNA704697		PP605113	2021-02-20
NY-PRL-210222_00N11	EPI_ISL_1098409	PRJNA704697		PP605114	2021-02-20
NY-PRL-210222_00N12	EPI_ISL_4096502	PRJNA704697		PP605115	2021-02-20
NY-PRL-210222_00N14	EPI_ISL_1098410	PRJNA704697		PP605116	2021-02-19
NY-PRL-210222_00N15	EPI_ISL_1098411	PRJNA704697		PP605117	2021-02-19
NY-PRL-210222_00N16	EPI_ISL_1098412	PRJNA704697		PP605118	2021-02-19
NY-PRL-210222_00N17	EPI_ISL_1098413	PRJNA704697		PP605119	2021-02-19
NY-PRL-210222_00N18	EPI_ISL_1098414	PRJNA704697		PP605120	2021-02-19
NY-PRL-210222_00N19	EPI_ISL_1098415	PRJNA704697		PP605121	2021-02-19
NY-PRL-210222_00N20	EPI_ISL_1098416	PRJNA704697		PP605122	2021-02-19
NY-PRL-210222_00O01	EPI_ISL_1098417	PRJNA704697		PP605123	2021-02-19
NY-PRL-210222_00O03	EPI_ISL_1098418	PRJNA704697		PP605124	2021-02-19
NY-PRL-210222_00O04	EPI_ISL_1098419	PRJNA704697		PP605125	2021-02-19
NY-PRL-210222_00O05	EPI_ISL_1098420	PRJNA704697		PP605126	2021-02-19
NY-PRL-210222_00O08	EPI_ISL_1098421	PRJNA704697		PP605127	2021-02-19
NY-PRL-210222_00O09	EPI_ISL_1098422	PRJNA704697		PP605128	2021-02-19
NY-PRL-210222_00O10	EPI_ISL_1098423	PRJNA704697		PP605129	2021-02-19
NY-PRL-210222_00O11	EPI_ISL_4096503	PRJNA704697		PP605130	2021-02-19
NY-PRL-210222_00O12	EPI_ISL_4096504	PRJNA704697		remove from submission	2021-02-19
NY-PRL-210222_00O16	EPI_ISL_1098424	PRJNA704697		PP605131	2021-02-20
NY-PRL-210222_00O19	EPI_ISL_4096505	PRJNA704697		remove from submission	2021-02-20
NY-PRL-210222_00O20	EPI_ISL_4096506	PRJNA704697		remove from submission	2021-02-20
NY-PRL-210222_00O22	EPI_ISL_1098425	PRJNA704697		PP605132	2021-02-20
NY-PRL-210222_00O24	EPI_ISL_1098426	PRJNA704697		PP605133	2021-02-19
NY-PRL-210222_00P01	EPI_ISL_1098427	PRJNA704697		PP605134	2021-02-19
NY-PRL-210222_00P02	EPI_ISL_1098428	PRJNA704697		PP605135	2021-02-19
NY-PRL-210222_00P04	EPI_ISL_1098429	PRJNA704697		PP605136	2021-02-18
NY-PRL-210222_00P05	EPI_ISL_1098430	PRJNA704697		PP605137	2021-02-18
NY-PRL-210222_00P08	EPI_ISL_1098431	PRJNA704697		PP605138	2021-02-19
NY-PRL-210222_00P09	EPI_ISL_1098432	PRJNA704697		PP605139	2021-02-19
NY-PRL-210222_00P10	EPI_ISL_1098433	PRJNA704697		PP605140	2021-02-19
NY-PRL-210222_00P11	EPI_ISL_1098434	PRJNA704697		PP605141	2021-02-19
NY-PRL-210222_00P12	EPI_ISL_1098435	PRJNA704697		PP605142	2021-02-19
NY-PRL-210222_00P14	EPI_ISL_1098436	PRJNA704697		PP605143	2021-02-18
NY-PRL-210222_00P15	EPI_ISL_1098437	PRJNA704697		PP605144	2021-02-19
NY-PRL-210222_00P16	EPI_ISL_1098438	PRJNA704697		PP605145	2021-02-19
NY-PRL-210222_00P17	EPI_ISL_1098439	PRJNA704697		PP605146	2021-02-20
NY-PRL-210222_00P18	EPI_ISL_1098440	PRJNA704697		PP605147	2021-02-20
NY-PRL-210222_00P19	EPI_ISL_1098441	PRJNA704697		PP605148	2021-02-20
NY-PRL-210222_00P20	EPI_ISL_1098442	PRJNA704697		PP605149	2021-02-20
NY-PRL-210222_00P21	EPI_ISL_1098443	PRJNA704697		PP605150	2021-02-20
NY-PRL-210222_00P22	EPI_ISL_4096507	PRJNA704697		remove from submission	2021-02-20
NY-PRL-210222_00P23	EPI_ISL_1098444	PRJNA704697		PP605151	2021-02-20
NY-PRL-210222_00P24	EPI_ISL_1098445	PRJNA704697		PP605152	2021-02-20
NY-PRL-210224_00B01	EPI_ISL_1098446	PRJNA704697	SAMN20973190	PP605153	2021-02-22
NY-PRL-210224_00B04	EPI_ISL_1098447	PRJNA704697	SAMN20973191	PP605154	2021-02-22
NY-PRL-210224_00B07	EPI_ISL_1098448	PRJNA704697	SAMN20973192	PP605155	2021-02-22
NY-PRL-210224_00C02	EPI_ISL_1098449	PRJNA704697	SAMN20973193	PP605156	2021-02-22
NY-PRL-210224_00C06	EPI_ISL_1098450	PRJNA704697	SAMN20973194	PP605157	2021-02-22
NY-PRL-210224_00C07	EPI_ISL_1098451	PRJNA704697	SAMN20973195	PP605158	2021-02-22
NY-PRL-210224_00E02	EPI_ISL_1098452	PRJNA704697	SAMN20973196	PP605159	2021-02-22
NY-PRL-210224_00E04	EPI_ISL_1098453	PRJNA704697	SAMN20973197	PP605160	2021-02-22
NY-PRL-210224_00E06	EPI_ISL_1098454	PRJNA704697	SAMN20973198	PP605161	2021-02-22
NY-PRL-210224_00E07	EPI_ISL_1098455	PRJNA704697	SAMN20973199	PP605162	2021-02-22
NY-PRL-210224_00G05	EPI_ISL_1098456	PRJNA704697	SAMN20973200	PP605163	2021-02-19
NY-PRL-210224_00G07	EPI_ISL_1098457	PRJNA704697	SAMN20973201	PP605164	2021-02-18
NY-PRL-210224_00H02	EPI_ISL_1098458	PRJNA704697	SAMN20973202	PP605165	2021-02-19
NY-PRL-210224_00I02	EPI_ISL_1098459	PRJNA704697	SAMN20973203	PP605166	2021-02-19
NY-PRL-210224_00I03	EPI_ISL_1098460	PRJNA704697	SAMN20973204	PP605167	2021-02-19
NY-PRL-210224_00I04	EPI_ISL_1098461	PRJNA704697	SAMN20973205	PP605168	2021-02-19
NY-PRL-210224_00J04	EPI_ISL_2965290	PRJNA704697	SAMN22977710	PP605169	2021-02-20
NY-PRL-210224_00J05	EPI_ISL_1098462	PRJNA704697	SAMN20973206	PP605170	2021-02-20
NY-PRL-210224_00J06	EPI_ISL_1098463	PRJNA704697	SAMN20973207	PP605171	2021-02-20
NY-PRL-210224_00J07	EPI_ISL_1098464	PRJNA704697	SAMN20973208	PP605172	2021-02-20
NY-PRL-210224_00K01	EPI_ISL_1098465	PRJNA704697	SAMN20973209	PP605173	2021-02-20
NY-PRL-210224_00K02	EPI_ISL_1098466	PRJNA704697	SAMN20973210	PP605174	2021-02-20
NY-PRL-210224_00K04	EPI_ISL_1098467	PRJNA704697	SAMN20973211	PP605175	2021-02-20
NY-PRL-210224_00K05	EPI_ISL_1098468	PRJNA704697	SAMN20973212	PP605176	2021-02-20
NY-PRL-210224_00K07	EPI_ISL_1098469	PRJNA704697	SAMN20973213	PP605177	2021-02-20
NY-PRL-210224_00L06	EPI_ISL_1098470	PRJNA704697	SAMN20973214	PP605178	2021-02-20
NY-PRL-210224_00L07	EPI_ISL_1098471	PRJNA704697	SAMN20973215	PP605179	2021-02-20
NY-PRL-210224_00M01	EPI_ISL_1098472	PRJNA704697	SAMN20973216	PP605180	2021-02-20
NY-PRL-210224_00M02	EPI_ISL_1098473	PRJNA704697	SAMN20973217	PP605181	2021-02-20
NY-PRL-210224_00M03	EPI_ISL_1098474	PRJNA704697	SAMN20973218	PP605182	2021-02-20
NY-PRL-210224_00M05	EPI_ISL_1098475	PRJNA704697	SAMN20973219	PP605183	2021-02-20
NY-PRL-210224_00O02	EPI_ISL_1098476	PRJNA704697	SAMN20973220	PP605184	2021-02-20
NY-PRL-210224_00O04	EPI_ISL_1098477	PRJNA704697	SAMN20973221	PP605185	2021-02-20
NY-PRL-210224_00O05	EPI_ISL_1098478	PRJNA704697	SAMN20973222	PP605186	2021-02-20
NY-PRL-210224_00O06	EPI_ISL_1098479	PRJNA704697	SAMN20973223	PP605187	2021-02-20
NY-PRL-210224_00O07	EPI_ISL_1098480	PRJNA704697	SAMN20973224	PP605188	2021-02-20
NY-PRL-210224_00O08	EPI_ISL_1098481	PRJNA704697	SAMN20973225	PP605189	2021-02-20
NY-PRL-210224_00P02	EPI_ISL_1098482	PRJNA704697	SAMN20973226	PP605190	2021-02-22
NY-PRL-210224_00P04	EPI_ISL_1098483	PRJNA704697	SAMN20973227	PP605191	2021-02-22
NY-PRL-210224_00P05	EPI_ISL_1098484	PRJNA704697	SAMN20973228	PP605192	2021-02-20
NY-PRL-210224_00P06	EPI_ISL_2964979	PRJNA704697	SAMN22977711	PP605193	2021-02-20
NY-PRL-210224_00P08	EPI_ISL_1098485	PRJNA704697	SAMN20973229	PP605194	2021-02-20
NY-PRL-210225_00A01	EPI_ISL_1098486	PRJNA704697	SAMN20973230	PP605195	2021-02-20
NY-PRL-210225_00A03	EPI_ISL_1098487	PRJNA704697	SAMN20973231	PP605196	2021-02-20
NY-PRL-210225_00A04	EPI_ISL_1098488	PRJNA704697	SAMN20973232	PP605197	2021-02-20
NY-PRL-210225_00A05	EPI_ISL_1098489	PRJNA704697	SAMN20973233	PP605198	2021-02-20
NY-PRL-210225_00A06	EPI_ISL_1098490	PRJNA704697	SAMN20973234	PP605199	2021-02-20
NY-PRL-210225_00A07	EPI_ISL_1098491	PRJNA704697	SAMN20973235	PP605200	2021-02-20
NY-PRL-210225_00A08	EPI_ISL_1098492	PRJNA704697	SAMN20973236	PP605201	2021-02-20
NY-PRL-210225_00A17	EPI_ISL_1098493	PRJNA704697	SAMN20973237	PP605202	2021-02-20
NY-PRL-210225_00A18	EPI_ISL_1098494	PRJNA704697	SAMN20973238	PP605203	2021-02-19
NY-PRL-210225_00A24	EPI_ISL_1098495	PRJNA704697	SAMN20973239	PP605204	2021-02-22
NY-PRL-210225_00B01	EPI_ISL_1098496	PRJNA704697	SAMN20973240	PP605205	2021-02-22
NY-PRL-210225_00B03	EPI_ISL_1098497	PRJNA704697	SAMN20973241	PP605206	2021-02-22
NY-PRL-210225_00B04	EPI_ISL_1098498	PRJNA704697	SAMN20973242	PP605207	2021-02-22
NY-PRL-210225_00B05	EPI_ISL_1098499	PRJNA704697	SAMN20973243	PP605208	2021-02-22
NY-PRL-210225_00B06	EPI_ISL_1098500	PRJNA704697	SAMN20973244	PP605209	2021-02-22
[truncated: 16,333 more rows]
