# Supplementary material for: The role of socio-economic disparities in the relative success and persistence of SARS-CoV-2 variants in New York City in early 2021
Source: PLoS Pathog. 2024 Jun 20;20(6):e1012288. doi: 10.1371/journal.ppat.1012288 (PMC11218943; doi:10.1371/journal.ppat.1012288)
Supplement: S2 Table — (XLSX) [file ppat.1012288.s005.xlsx]

## Sheet: Sheet1
Variant	Coefficient (Seroprevalence by Borough)	95%HPD	Coefficient (Vaccination)	95%HPD
Iota	0.95	0.003-2.5	0.985	<0.001 - 2.95
Iota_E484K	0.89	0.0006-2.8	0.966	<0.001 - 2.87
Alpha	0.8	0.00002-2.4	4.92	0.02-9.44
B1637	0.99	0.0001-3.05	0.964	<0.001 - 2.88
